# Supplementary material for: A co-transcriptional ribosome assembly checkpoint controls nascent large ribosomal subunit maturation
Source: Nat Struct Mol Biol. 2023 Apr 10;30(5):594–9. doi: 10.1038/s41594-023-00947-3 (PMC10191850; doi:10.1038/s41594-023-00947-3)
Supplement: Supplementary file 4 — PyMOL session for the Noc1–Noc2 RNP. [file 41594_2023_947_MOESM4_ESM.zip]

Archive with 2 entries (2 files):
- Data_S1_Noc1Noc2RNP.pse
- __MACOSX/._Data_S1_Noc1Noc2RNP.pse
