# Supplementary material for: A co-transcriptional ribosome assembly checkpoint controls nascent large ribosomal subunit maturation
Source: Nat Struct Mol Biol. 2023 Apr 10;30(5):594–9. doi: 10.1038/s41594-023-00947-3 (PMC10191850; doi:10.1038/s41594-023-00947-3)
Supplement: Source Data Fig. 3 — Normalized log2-transformed LFQ mass-spectrometry data. [file 41594_2023_947_MOESM5_ESM.xlsx]

## Sheet: MS237842_Rafal_Klinge_wImp
Log2 LFQ intensity Domain II a	Log2 LFQ intensity Domain II b	Log2 LFQ intensity Domain II c	Log2 LFQ intensity 5.8S mutant a	Log2 LFQ intensity 5.8S mutant b	Log2 LFQ intensity 5.8S mutant c	Log2 LFQ intensity Rescue mutant a	Log2 LFQ intensity Rescue mutant b	Log2 LFQ intensity Rescue mutant c		Log2 LFQ intensity Domain II a w/o Imputation	Log2 LFQ intensity Domain II b w/o Imputation	Log2 LFQ intensity Domain II c w/o Imputation	Log2 LFQ intensity 5.8S mutant a w/o Imputation	Log2 LFQ intensity 5.8S mutant b w/o Imputation	Log2 LFQ intensity 5.8S mutant c w/o Imputation	Log2 LFQ intensity Rescue mutant a w/o Imputation	Log2 LFQ intensity Rescue mutant b w/o Imputation	Log2 LFQ intensity Rescue mutant c w/o Imputation	C: Only identified by site	C: Reverse	C: Potential contaminant	C: Identification type Domain II a	C: Identification type Domain II b	C: Identification type Domain II c	C: Identification type 5.8S mutant a	C: Identification type 5.8S mutant b	C: Identification type 5.8S mutant c	C: Identification type Rescue mutant a	C: Identification type Rescue mutant b	C: Identification type Rescue mutant c	C: Student's T-test Significant LFQ intensity B611_LFQ intensity B612	C: Student's T-test Significant LFQ intensity B614_LFQ intensity B612	C: Student's T-test significant	C: ANOVA Significant	N: Peptides	N: Razor + unique peptides	N: Unique peptides	N: Sequence coverage [%]	N: Unique + razor sequence coverage [%]	N: Unique sequence coverage [%]	N: Mol. weight [kDa]	N: Q-value	N: Score	N: Intensity	N: iBAQ peptides	N: MS/MS count	N: Sequence coverage Domain II a [%]	N: Sequence coverage Domain II b [%]	N: Sequence coverage Domain II c [%]
32.6389	32.6707	32.6957	32.3092	31.8013	31.9681	32.0921	32.1521	32.0075		32.6389	32.6707	32.6957	32.3092	31.8013	31.9681	32.0921	32.1521	32.0075				By MS/MS	By MS/MS	By MS/MS	By MS/MS	By MS/MS	By MS/MS	By MS/MS	By MS/MS	By MS/MS	+		LFQ intensity B611_LFQ intensity B612	+	16	2	2	70	10	10	11.135	0	16.131	67190000000	4	212	70	67	67
23.2614	24.9632	22.4284	25.0625	24.5482	24.6772	22.7805	22.6075	24.8708		NaN	24.9632	NaN	25.0625	24.5482	24.6772	NaN	NaN	24.8708				By MS/MS	By MS/MS	By MS/MS	By MS/MS	By MS/MS	By MS/MS	By MS/MS	By matching	By MS/MS					3	3	3	47.2	47.2	47.2	10.386	0	11.271	304790000	3	13	13.5	39.3	13.5
25.9408	25.711	25.8785	27.5714	27.0442	27.2848	26.2614	26.4231	26.1427		25.9408	25.711	25.8785	27.5714	27.0442	27.2848	26.2614	26.4231	26.1427				By MS/MS	By MS/MS	By MS/MS	By MS/MS	By MS/MS	By MS/MS	By MS/MS	By MS/MS	By MS/MS	+	+	LFQ intensity B611_LFQ intensity B612;LFQ intensity B614_LFQ intensity B612	+	15	15	15	55.2	55.2	55.2	36.849	0	65.773	3300700000	17	140	33.6	37.9	41.7
28.446	28.494	28.2001	29.1535	29.0123	28.9183	28.5301	28.4405	28.4991		28.446	28.494	28.2001	29.1535	29.0123	28.9183	28.5301	28.4405	28.4991				By MS/MS	By MS/MS	By MS/MS	By MS/MS	By MS/MS	By MS/MS	By MS/MS	By MS/MS	By MS/MS	+	+	LFQ intensity B611_LFQ intensity B612;LFQ intensity B614_LFQ intensity B612	+	16	16	3	67.8	67.8	24.7	35.746	0	208.76	14350000000	20	257	64.8	49.1	44
23.8214	21.7838	23.8303	25.0088	24.214	24.3497	23.9317	23.7278	21.7979		23.8214	NaN	23.8303	25.0088	24.214	24.3497	23.9317	23.7278	NaN				By matching	By matching	By matching	By MS/MS	By MS/MS	By MS/MS	By MS/MS	By matching	By MS/MS				+	11	5	5	45.5	19.9	19.9	35.75	0	3.2943	158950000	22	9	31	28	31
25.7013	25.6001	25.5853	26.7739	26.642	26.7496	25.8093	25.7233	25.6763		25.7013	25.6001	25.5853	26.7739	26.642	26.7496	25.8093	25.7233	25.6763				By MS/MS	By MS/MS	By MS/MS	By MS/MS	By MS/MS	By MS/MS	By MS/MS	By MS/MS	By MS/MS	+	+	LFQ intensity B611_LFQ intensity B612;LFQ intensity B614_LFQ intensity B612	+	21	21	20	53.6	53.6	51.6	54.544	0	74.64	3276200000	28	127	40	20.6	27
26.1441	25.7962	25.8628	26.9317	26.567	27.0752	26.0104	26.0438	25.9505		26.1441	25.7962	25.8628	26.9317	26.567	27.0752	26.0104	26.0438	25.9505				By MS/MS	By MS/MS	By MS/MS	By MS/MS	By MS/MS	By MS/MS	By MS/MS	By MS/MS	By MS/MS	+	+	LFQ intensity B611_LFQ intensity B612;LFQ intensity B614_LFQ intensity B612	+	17	17	17	54.6	54.6	54.6	44.738	0	50.566	1696100000	27	67	21.4	25.7	22.6
24.9353	24.9916	23.5411	25.1084	24.9271	25.4914	25.3488	25.1041	25.2068		24.9353	24.9916	NaN	25.1084	24.9271	25.4914	25.3488	25.1041	25.2068				By matching	By MS/MS	By MS/MS	By MS/MS	By MS/MS	By MS/MS	By MS/MS	By MS/MS	By MS/MS				+	8	8	8	28.8	28.8	28.8	54.793	0	25.1	590140000	27	23	6.5	15.3	7
24.0092	23.6902	23.5165	23.6637	23.8965	23.9974	23.2621	22.7813	23.4754		24.0092	23.6902	23.5165	23.6637	23.8965	23.9974	23.2621	NaN	23.4754				By matching	By matching	By matching	By MS/MS	By MS/MS	By matching	By MS/MS	By MS/MS	By MS/MS		+	LFQ intensity B614_LFQ intensity B612	+	3	3	3	9.8	9.8	9.8	53.359	0	3.3902	160570000	25	9	6.5	6.5	9.8
22.2448	22.4437	22.1353	26.0085	25.4855	25.3074	23.6046	20.9728	23.9119		NaN	NaN	NaN	26.0085	25.4855	25.3074	23.6046	NaN	NaN				By matching	By matching	By matching	By MS/MS	By MS/MS	By MS/MS	By MS/MS	By MS/MS	By MS/MS	+	+	LFQ intensity B611_LFQ intensity B612;LFQ intensity B614_LFQ intensity B612	+	10	4	4	27.9	13.3	13.3	46.816	0	7.2307	171120000	20	13	13.5	13.5	11.7
26.1041	26.072	25.9385	27.4647	26.8566	27.0032	26.2084	26.2404	26.2122		26.1041	26.072	25.9385	27.4647	26.8566	27.0032	26.2084	26.2404	26.2122				By MS/MS	By MS/MS	By MS/MS	By MS/MS	By MS/MS	By MS/MS	By MS/MS	By MS/MS	By MS/MS	+	+	LFQ intensity B611_LFQ intensity B612;LFQ intensity B614_LFQ intensity B612	+	18	18	12	53.5	53.5	38.9	46.914	0	116.74	4501800000	20	187	43.9	37.1	41.6
22.1485	22.4055	22.6014	26.9473	25.6146	25.4715	22.5455	22.4025	21.6263		NaN	NaN	NaN	26.9473	25.6146	25.4715	NaN	NaN	NaN							By MS/MS	By MS/MS	By MS/MS			By matching	+	+	LFQ intensity B611_LFQ intensity B612;LFQ intensity B614_LFQ intensity B612	+	3	3	3	17.3	17.3	17.3	26.795	0	4.6204	110520000	12	11	0	0	0
24.8906	25.2716	25.4648	26.1189	25.8984	25.8172	25.3457	25.3122	25.4085		24.8906	25.2716	25.4648	26.1189	25.8984	25.8172	25.3457	25.3122	25.4085				By MS/MS	By MS/MS	By MS/MS	By MS/MS	By MS/MS	By MS/MS	By MS/MS	By MS/MS	By MS/MS	+	+	LFQ intensity B611_LFQ intensity B612;LFQ intensity B614_LFQ intensity B612	+	9	9	9	45.7	45.7	45.7	27.608	0	33.24	916310000	14	48	40.9	32	27.5
22.0647	23.3626	23.3935	25.9026	26.0852	25.9717	21.129	22.9504	22.875		22.0647	NaN	NaN	25.9026	26.0852	25.9717	21.129	22.9504	22.875				By matching	By matching	By matching	By MS/MS	By MS/MS	By MS/MS	By MS/MS	By MS/MS	By MS/MS	+	+	LFQ intensity B611_LFQ intensity B612;LFQ intensity B614_LFQ intensity B612	+	14	14	14	22.1	22.1	22.1	85.677	0	23.498	437650000	47	34	3.2	1.2	2
30.7198	30.4479	30.8098	31.7742	31.9365	31.3183	31.7325	31.4886	31.7222		30.7198	30.4479	30.8098	31.7742	31.9365	31.3183	31.7325	31.4886	31.7222				By MS/MS	By MS/MS	By MS/MS	By MS/MS	By MS/MS	By MS/MS	By MS/MS	By MS/MS	By MS/MS	+		LFQ intensity B611_LFQ intensity B612	+	6	6	6	41.2	41.2	41.2	14.237	0	11.56	44793000000	10	114	32.1	27.5	32.1
27.6166	27.9136	28.6078	26.8333	28.0588	27.182	27.2988	27.1119	26.9772		27.6166	27.9136	28.6078	26.8333	28.0588	27.182	27.2988	27.1119	26.9772				By MS/MS	By MS/MS	By MS/MS	By MS/MS	By MS/MS	By MS/MS	By MS/MS	By MS/MS	By MS/MS				+	11	11	11	58.3	58.3	58.3	11.368	0	38.097	6161800000	6	78	54.4	54.4	58.3
31.8298	31.8586	31.7186	32.0663	31.8482	32.1322	31.3783	31.7855	31.5207		31.8298	31.8586	31.7186	32.0663	31.8482	32.1322	31.3783	31.7855	31.5207				By MS/MS	By MS/MS	By MS/MS	By MS/MS	By MS/MS	By MS/MS	By MS/MS	By MS/MS	By MS/MS	+	+	LFQ intensity B611_LFQ intensity B612;LFQ intensity B614_LFQ intensity B612	+	9	9	9	86.4	86.4	86.4	11.05	0	323.31	75696000000	6	493	86.4	81.8	81.8
31.0836	31.0861	30.8487	30.7811	31.035	30.8824	30.8708	30.7664	30.7901		31.0836	31.0861	30.8487	30.7811	31.035	30.8824	30.8708	30.7664	30.7901				By MS/MS	By MS/MS	By MS/MS	By MS/MS	By MS/MS	By MS/MS	By MS/MS	By MS/MS	By MS/MS				+	12	12	12	50.3	50.3	50.3	16.721	0	69.284	53315000000	9	269	50.3	50.3	50.3
30.2442	30.0064	29.6398	30.9777	30.8842	31.0137	30.5335	30.45	30.3286		30.2442	30.0064	29.6398	30.9777	30.8842	31.0137	30.5335	30.45	30.3286				By MS/MS	By MS/MS	By MS/MS	By MS/MS	By MS/MS	By MS/MS	By MS/MS	By MS/MS	By MS/MS	+	+	LFQ intensity B611_LFQ intensity B612;LFQ intensity B614_LFQ intensity B612	+	9	9	9	61.8	61.8	61.8	15.803	0	105.46	38436000000	6	187	53.7	55.1	55.1
25.5892	25.4591	25.1851	25.7568	25.9101	25.8712	25.4283	25.4339	25.3379		25.5892	25.4591	25.1851	25.7568	25.9101	25.8712	25.4283	25.4339	25.3379				By MS/MS	By MS/MS	By MS/MS	By MS/MS	By MS/MS	By MS/MS	By MS/MS	By MS/MS	By MS/MS	+	+	LFQ intensity B611_LFQ intensity B612;LFQ intensity B614_LFQ intensity B612	+	9	9	9	31.5	31.5	31.5	50.922	0	113.88	1225700000	15	49	24.3	22.3	24.3
29.6798	29.646	29.7692	30.6187	30.6664	30.5244	29.8032	29.8067	29.8411		29.6798	29.646	29.7692	30.6187	30.6664	30.5244	29.8032	29.8067	29.8411				By MS/MS	By MS/MS	By MS/MS	By MS/MS	By MS/MS	By MS/MS	By MS/MS	By MS/MS	By MS/MS	+	+	LFQ intensity B611_LFQ intensity B612;LFQ intensity B614_LFQ intensity B612	+	20	20	20	51.3	51.3	51.3	50.032	0	201.94	22256000000	22	313	43.7	45.4	48
26.35	26.4885	26.1758	26.3672	26.2813	26.2348	26.3275	26.3842	26.1484		26.35	26.4885	26.1758	26.3672	26.2813	26.2348	26.3275	26.3842	26.1484				By MS/MS	By MS/MS	By MS/MS	By MS/MS	By MS/MS	By MS/MS	By MS/MS	By MS/MS	By MS/MS					22	22	22	40	40	40	73.86	0	67.532	4764400000	32	157	30	37.3	29
23.8713	24.2576	23.0666	25.4761	25.5317	25.4055	24.3991	23.8399	24.775		23.8713	24.2576	23.0666	25.4761	25.5317	25.4055	24.3991	23.8399	24.775				By MS/MS	By MS/MS	By MS/MS	By MS/MS	By MS/MS	By MS/MS	By MS/MS	By matching	By MS/MS	+	+	LFQ intensity B611_LFQ intensity B612;LFQ intensity B614_LFQ intensity B612	+	7	7	7	32.2	32.2	32.2	29.239	0	14.82	420170000	18	26	20.6	24.7	16.9
34.5043	34.5081	34.4719	34.6344	34.4837	34.6376	34.2426	34.2473	34.0785		34.5043	34.5081	34.4719	34.6344	34.4837	34.6376	34.2426	34.2473	34.0785				By MS/MS	By MS/MS	By MS/MS	By MS/MS	By MS/MS	By MS/MS	By MS/MS	By MS/MS	By MS/MS		+	LFQ intensity B614_LFQ intensity B612	+	49	49	49	75.7	75.7	75.7	64.343	0	323.31	2969600000000	32	5620	75.2	75.2	75.2
26.9327	26.9417	26.8781	27.6691	27.6871	27.7669	26.8794	26.8823	26.7874		26.9327	26.9417	26.8781	27.6691	27.6871	27.7669	26.8794	26.8823	26.7874				By MS/MS	By MS/MS	By MS/MS	By MS/MS	By MS/MS	By MS/MS	By MS/MS	By MS/MS	By MS/MS	+	+	LFQ intensity B611_LFQ intensity B612;LFQ intensity B614_LFQ intensity B612	+	24	24	24	50.8	50.8	50.8	57.944	0	319.79	10510000000	25	242	43.6	43.6	50.8
25.9671	25.8813	25.9044	26.6034	26.7922	26.7155	25.8832	25.7704	25.8411		25.9671	25.8813	25.9044	26.6034	26.7922	26.7155	25.8832	25.7704	25.8411				By MS/MS	By MS/MS	By MS/MS	By MS/MS	By MS/MS	By MS/MS	By MS/MS	By MS/MS	By MS/MS	+	+	LFQ intensity B611_LFQ intensity B612;LFQ intensity B614_LFQ intensity B612	+	29	29	29	55.2	55.2	55.2	78.194	0	194.92	5197400000	36	181	40.8	40.1	38.6
29.8675	29.8458	29.9824	29.9313	29.9758	30.0663	29.8306	29.8721	29.6187		29.8675	29.8458	29.9824	29.9313	29.9758	30.0663	29.8306	29.8721	29.6187				By MS/MS	By MS/MS	By MS/MS	By MS/MS	By MS/MS	By MS/MS	By MS/MS	By MS/MS	By MS/MS		+	LFQ intensity B614_LFQ intensity B612	+	13	13	2	40.6	40.6	7.7	17.613	0	42.154	20349000000	5	192	40.6	40.6	36.1
29.4978	29.9646	29.9348	30.3039	30.3044	30.7079	29.9327	29.7584	29.722		29.4978	29.9646	29.9348	30.3039	30.3044	30.7079	29.9327	29.7584	29.722				By MS/MS	By MS/MS	By MS/MS	By MS/MS	By MS/MS	By MS/MS	By MS/MS	By MS/MS	By MS/MS	+	+	LFQ intensity B611_LFQ intensity B612;LFQ intensity B614_LFQ intensity B612	+	12	12	12	62.7	62.7	62.7	15.757	0	145.6	32858000000	5	311	62	62.7	62.7
28.5269	27.5586	27.3513	28.7092	29.5403	28.5894	29.0479	29.3255	29.2513		28.5269	27.5586	27.3513	28.7092	29.5403	28.5894	29.0479	29.3255	29.2513				By MS/MS	By MS/MS	By MS/MS	By MS/MS	By MS/MS	By MS/MS	By MS/MS	By MS/MS	By MS/MS	+		LFQ intensity B611_LFQ intensity B612	+	2	2	2	21.6	21.6	21.6	6.3415	0	29.523	5217300000	1	35	19.6	19.6	19.6
24.002	23.5128	23.3902	25.7529	25.9454	25.2488	23.6203	23.5489	23.7702		24.002	23.5128	23.3902	25.7529	25.9454	25.2488	23.6203	23.5489	23.7702				By matching	By matching	By matching	By MS/MS	By MS/MS	By MS/MS	By matching	By MS/MS	By matching	+	+	LFQ intensity B611_LFQ intensity B612;LFQ intensity B614_LFQ intensity B612	+	7	7	7	17.7	17.7	17.7	53.738	0	10.221	395240000	27	21	6	8.7	2.7
24.2448	21.8083	24.0031	24.475	24.6699	24.6795	23.7874	23.5274	23.7844		24.2448	NaN	24.0031	24.475	24.6699	24.6795	23.7874	23.5274	23.7844				By matching	By MS/MS	By MS/MS	By MS/MS	By MS/MS	By MS/MS	By MS/MS	By MS/MS	By MS/MS		+	LFQ intensity B614_LFQ intensity B612	+	7	7	7	31.4	31.4	31.4	30.428	0	7.5482	344820000	16	16	12	9.2	11
30.8385	30.8079	31.2036	30.7216	30.9993	30.7488	30.5787	30.5085	30.6179		30.8385	30.8079	31.2036	30.7216	30.9993	30.7488	30.5787	30.5085	30.6179				By MS/MS	By MS/MS	By MS/MS	By MS/MS	By MS/MS	By MS/MS	By MS/MS	By MS/MS	By MS/MS		+	LFQ intensity B614_LFQ intensity B612	+	5	5	4	35.6	35.6	35.6	13.989	0	71.88	40744000000	5	191	35.6	35.6	35.6
27.2864	27.1525	26.9796	27.7683	27.736	28.0946	27.4162	27.5815	27.361		27.2864	27.1525	26.9796	27.7683	27.736	28.0946	27.4162	27.5815	27.361				By MS/MS	By MS/MS	By MS/MS	By MS/MS	By MS/MS	By MS/MS	By MS/MS	By MS/MS	By MS/MS	+	+	LFQ intensity B611_LFQ intensity B612;LFQ intensity B614_LFQ intensity B612	+	21	21	21	30.9	30.9	30.9	99.618	0	262.67	13137000000	30	301	27.7	29.7	25.7
31.7837	31.9223	31.9948	32.182	32.2527	32.0459	31.5814	31.5556	31.738		31.7837	31.9223	31.9948	32.182	32.2527	32.0459	31.5814	31.5556	31.738				By MS/MS	By MS/MS	By MS/MS	By MS/MS	By MS/MS	By MS/MS	By MS/MS	By MS/MS	By MS/MS	+	+	LFQ intensity B611_LFQ intensity B612;LFQ intensity B614_LFQ intensity B612	+	15	15	15	48.4	48.4	48.4	33.717	0	247.75	166430000000	12	791	46.5	46.5	46.5
30.8589	31.0399	31.3219	21.6661	20.8802	29.1725	28.8148	24.7688	31.0087		30.8589	31.0399	31.3219	NaN	NaN	29.1725	28.8148	NaN	31.0087				By MS/MS	By MS/MS	By MS/MS	By MS/MS	By MS/MS	By MS/MS	By MS/MS	By MS/MS	By MS/MS	+		LFQ intensity B611_LFQ intensity B612	+	2	2	2	30.2	30.2	30.2	10.908	0	59.542	12226000000	4	92	30.2	30.2	30.2
31.6721	31.6804	31.6335	31.3757	31.5411	31.9356	31.5583	31.4354	31.5108		31.6721	31.6804	31.6335	31.3757	31.5411	31.9356	31.5583	31.4354	31.5108				By MS/MS	By MS/MS	By MS/MS	By MS/MS	By MS/MS	By MS/MS	By MS/MS	By MS/MS	By MS/MS					5	5	5	79.2	79.2	79.2	10.746	0	185.09	58040000000	6	991	79.2	79.2	52.8
34.0387	33.8721	33.8813	32.1916	32.5937	32.1149	33.2445	33.1075	33.017		34.0387	33.8721	33.8813	32.1916	32.5937	32.1149	33.2445	33.1075	33.017				By MS/MS	By MS/MS	By MS/MS	By MS/MS	By MS/MS	By MS/MS	By MS/MS	By MS/MS	By MS/MS	+	+	LFQ intensity B611_LFQ intensity B612;LFQ intensity B614_LFQ intensity B612	+	22	22	2	75.4	75.4	5.3	27.638	0	323.31	434060000000	12	683	74.6	73.8	74.6
30.375	30.4069	30.4155	30.1958	30.6464	29.699	30.6342	30.5659	30.58		30.375	30.4069	30.4155	30.1958	30.6464	29.699	30.6342	30.5659	30.58				By MS/MS	By MS/MS	By MS/MS	By MS/MS	By MS/MS	By MS/MS	By MS/MS	By MS/MS	By MS/MS				+	10	10	2	58.6	58.6	13.6	21.569	0	175.45	32809000000	10	201	50.8	50.8	50.8
33.1016	33.1701	33.0753	31.417	31.5527	31.4576	32.4061	32.34	32.1602		33.1016	33.1701	33.0753	31.417	31.5527	31.4576	32.4061	32.34	32.1602				By MS/MS	By MS/MS	By MS/MS	By MS/MS	By MS/MS	By MS/MS	By MS/MS	By MS/MS	By MS/MS	+	+	LFQ intensity B611_LFQ intensity B612;LFQ intensity B614_LFQ intensity B612	+	18	18	9	68.8	68.8	31.8	19.986	0	323.31	225590000000	11	595	68.8	68.8	67.6
32.0293	32.2235	32.1041	32.0116	32.0144	32.1615	32.0542	32.0909	32.0346		32.0293	32.2235	32.1041	32.0116	32.0144	32.1615	32.0542	32.0909	32.0346				By MS/MS	By MS/MS	By MS/MS	By MS/MS	By MS/MS	By MS/MS	By MS/MS	By MS/MS	By MS/MS					11	11	1	58.2	58.2	5.4	20.549	0	224.39	165410000000	7	461	50.5	58.2	58.2
31.8367	31.8078	31.6825	30.7712	30.8622	30.9677	31.6698	31.804	31.6121		31.8367	31.8078	31.6825	30.7712	30.8622	30.9677	31.6698	31.804	31.6121				By MS/MS	By MS/MS	By MS/MS	By MS/MS	By MS/MS	By MS/MS	By MS/MS	By MS/MS	By MS/MS	+	+	LFQ intensity B611_LFQ intensity B612;LFQ intensity B614_LFQ intensity B612	+	13	13	2	59.1	59.1	8.7	14.234	0	120.24	130940000000	6	354	59.1	59.1	59.1
33.0522	32.9722	32.8312	31.4669	31.5653	31.5604	32.1831	32.2849	32.0298		33.0522	32.9722	32.8312	31.4669	31.5653	31.5604	32.1831	32.2849	32.0298				By MS/MS	By MS/MS	By MS/MS	By MS/MS	By MS/MS	By MS/MS	By MS/MS	By MS/MS	By MS/MS	+	+	LFQ intensity B611_LFQ intensity B612;LFQ intensity B614_LFQ intensity B612	+	10	10	2	62.6	62.6	15.9	12.154	0	38.661	125520000000	5	233	62.6	62.6	62.6
33.3441	33.5469	33.6206	33.649	33.4651	33.675	33.0448	32.9732	32.9376		33.3441	33.5469	33.6206	33.649	33.4651	33.675	33.0448	32.9732	32.9376				By MS/MS	By MS/MS	By MS/MS	By MS/MS	By MS/MS	By MS/MS	By MS/MS	By MS/MS	By MS/MS		+	LFQ intensity B614_LFQ intensity B612	+	17	17	3	74	74	23	11.124	0	234.92	402910000000	4	741	70	71	71
33.6711	33.6131	33.6118	33.6546	33.6433	33.7074	33.3834	33.371	33.2129		33.6711	33.6131	33.6118	33.6546	33.6433	33.7074	33.3834	33.371	33.2129				By MS/MS	By MS/MS	By MS/MS	By MS/MS	By MS/MS	By MS/MS	By MS/MS	By MS/MS	By MS/MS		+	LFQ intensity B614_LFQ intensity B612	+	16	16	3	52	52	8.8	24.422	0	173.15	694570000000	8	639	45.1	51	45.1
28.7508	28.6458	28.507	28.9609	28.925	28.1822	28.7476	28.779	28.9884		28.7508	28.6458	28.507	28.9609	28.925	28.1822	28.7476	28.779	28.9884				By MS/MS	By MS/MS	By MS/MS	By MS/MS	By MS/MS	By MS/MS	By MS/MS	By MS/MS	By MS/MS					6	6	3	68.6	68.6	55.4	13.693	0	88.549	12600000000	5	186	68.6	68.6	68.6
28.9999	29.1161	29.2005	28.65	29.5032	27.9438	29.269	28.7117	28.9903		28.9999	29.1161	29.2005	28.65	29.5032	27.9438	29.269	28.7117	28.9903				By MS/MS	By MS/MS	By MS/MS	By MS/MS	By MS/MS	By MS/MS	By MS/MS	By MS/MS	By MS/MS					17	17	17	63.8	63.8	63.8	26.502	0	156.34	19207000000	16	258	60.4	60.4	60.4
30.8807	30.8463	30.9173	30.2655	31.0366	29.8204	30.7665	30.5097	30.6156		30.8807	30.8463	30.9173	30.2655	31.0366	29.8204	30.7665	30.5097	30.6156				By MS/MS	By MS/MS	By MS/MS	By MS/MS	By MS/MS	By MS/MS	By MS/MS	By MS/MS	By MS/MS					21	21	2	65.1	65.1	8.2	22.298	0	123.02	65854000000	10	396	64.6	63.6	57.9
30.8493	30.8119	30.9034	30.0785	31.5019	29.8528	30.7452	30.493	30.5061		30.8493	30.8119	30.9034	30.0785	31.5019	29.8528	30.7452	30.493	30.5061				By MS/MS	By MS/MS	By MS/MS	By MS/MS	By MS/MS	By MS/MS	By MS/MS	By MS/MS	By MS/MS					14	14	14	66.2	66.2	66.2	17.029	0	131.6	44971000000	9	404	66.2	66.2	66.2
28.6603	28.6923	28.8821	29.1313	29.1789	29.1111	29.1354	29.1013	29.0331		28.6603	28.6923	28.8821	29.1313	29.1789	29.1111	29.1354	29.1013	29.0331				By MS/MS	By MS/MS	By MS/MS	By MS/MS	By MS/MS	By MS/MS	By MS/MS	By MS/MS	By MS/MS	+		LFQ intensity B611_LFQ intensity B612	+	8	8	8	50.7	50.7	50.7	17.216	0	66.788	8562900000	6	94	48.7	48.7	42.8
26.2244	26.0427	25.9834	27.5777	27.5371	27.4905	26.0026	25.9463	26.1549		26.2244	26.0427	25.9834	27.5777	27.5371	27.4905	26.0026	25.9463	26.1549				By MS/MS	By MS/MS	By MS/MS	By MS/MS	By MS/MS	By MS/MS	By MS/MS	By MS/MS	By MS/MS	+	+	LFQ intensity B611_LFQ intensity B612;LFQ intensity B614_LFQ intensity B612	+	18	18	18	45.8	45.8	45.8	61.495	0	75.686	3228600000	28	124	23.4	27	19.4
28.7848	28.3178	28.3761	28.9355	28.9395	28.8887	29.1172	29.2129	28.8443		28.7848	28.3178	28.3761	28.9355	28.9395	28.8887	29.1172	29.2129	28.8443				By MS/MS	By MS/MS	By MS/MS	By MS/MS	By MS/MS	By MS/MS	By MS/MS	By MS/MS	By MS/MS	+		LFQ intensity B611_LFQ intensity B612	+	10	10	10	68.6	68.6	68.6	14.536	0	212.14	16929000000	7	210	68.6	68.6	68.6
26.6357	26.1167	26.5367	25.9403	25.918	25.9026	26.4106	26.7288	26.5783		26.6357	26.1167	26.5367	25.9403	25.918	25.9026	26.4106	26.7288	26.5783				By MS/MS	By MS/MS	By MS/MS	By MS/MS	By MS/MS	By MS/MS	By MS/MS	By MS/MS	By MS/MS	+	+	LFQ intensity B611_LFQ intensity B612;LFQ intensity B614_LFQ intensity B612	+	13	12	12	28.1	28.1	28.1	65.552	0	45.467	1610100000	33	36	15.7	7.8	13.1
22.6101	21.3117	23.2809	23.3533	23.2966	24.0964	24.4948	23.8591	23.7583		NaN	NaN	NaN	23.3533	23.2966	NaN	24.4948	23.8591	23.7583				By MS/MS	By matching		By matching	By matching		By MS/MS	By MS/MS	By MS/MS				+	4	4	4	3.4	3.4	3.4	164.21	0	5.5261	161310000	65	4	0.7	1.6	0
25.4752	25.7742	25.2042	25.8597	25.4395	25.6555	25.3389	25.8049	25.4456		25.4752	25.7742	25.2042	25.8597	25.4395	25.6555	25.3389	25.8049	25.4456				By MS/MS	By matching	By matching	By MS/MS	By MS/MS	By MS/MS	By MS/MS	By MS/MS	By MS/MS					5	5	5	40.1	40.1	40.1	16.135	0	14.078	654720000	8	24	22.4	25.2	17
23.6046	23.9144	24.7659	26.0415	25.9082	26.28	24.9837	25.5883	25.3799		23.6046	23.9144	24.7659	26.0415	25.9082	26.28	24.9837	25.5883	25.3799				By matching	By matching	By MS/MS	By MS/MS	By MS/MS	By MS/MS	By MS/MS	By MS/MS	By MS/MS	+	+	LFQ intensity B611_LFQ intensity B612;LFQ intensity B614_LFQ intensity B612	+	31	31	31	21.7	21.7	21.7	228.69	0	93.332	2002300000	103	108	5.8	4.7	7.6
25.0623	25.3093	25.0801	25.3117	25.2625	25.5989	25.0972	25.2319	25.0515		25.0623	25.3093	25.0801	25.3117	25.2625	25.5989	25.0972	25.2319	25.0515				By MS/MS	By MS/MS	By MS/MS	By MS/MS	By MS/MS	By MS/MS	By MS/MS	By MS/MS	By MS/MS		+	LFQ intensity B614_LFQ intensity B612	+	8	8	8	7.8	7.8	7.8	150.94	0	35.55	1010400000	65	31	7.3	5.4	7.8
27.7431	27.3421	27.3488	27.7804	27.8941	27.9626	27.7018	27.7916	27.7486		27.7431	27.3421	27.3488	27.7804	27.8941	27.9626	27.7018	27.7916	27.7486				By MS/MS	By MS/MS	By MS/MS	By MS/MS	By MS/MS	By MS/MS	By MS/MS	By MS/MS	By MS/MS	+	+	LFQ intensity B611_LFQ intensity B612;LFQ intensity B614_LFQ intensity B612	+	14	14	14	34.7	34.7	34.7	58.607	0	70.297	2634300000	30	89	24.4	30.1	30.1
25.1302	25.2124	25.147	25.8511	25.8394	25.612	25.4781	25.4907	25.5814		25.1302	25.2124	25.147	25.8511	25.8394	25.612	25.4781	25.4907	25.5814				By MS/MS	By MS/MS	By MS/MS	By MS/MS	By MS/MS	By MS/MS	By MS/MS	By MS/MS	By MS/MS	+	+	LFQ intensity B611_LFQ intensity B612;LFQ intensity B614_LFQ intensity B612	+	57	57	57	35.3	35.3	35.3	245.04	0	221.6	6623400000	123	247	25.7	23	19.3
28.7266	28.8592	28.9617	28.5943	28.67	28.7338	28.6831	28.5867	28.4883		28.7266	28.8592	28.9617	28.5943	28.67	28.7338	28.6831	28.5867	28.4883				By MS/MS	By MS/MS	By MS/MS	By MS/MS	By MS/MS	By MS/MS	By MS/MS	By MS/MS	By MS/MS	+		LFQ intensity B611_LFQ intensity B612	+	12	12	12	50.7	50.7	50.7	24.254	0	211.17	23636000000	12	257	50.7	50.7	50.7
24.4342	24.8914	24.8823	24.7225	25.1707	24.6573	24.7469	24.6395	24.4411		24.4342	24.8914	24.8823	24.7225	25.1707	24.6573	24.7469	24.6395	24.4411				By MS/MS	By MS/MS	By MS/MS	By MS/MS	By MS/MS	By MS/MS	By MS/MS	By MS/MS	By MS/MS					9	9	9	30.6	30.6	30.6	49.569	0	40.207	926880000	31	28	14.8	11.5	12.1
24.5108	24.8394	24.6867	24.0388	24.2712	23.8981	25.1687	25.3177	25.1838		24.5108	24.8394	24.6867	24.0388	24.2712	23.8981	25.1687	25.3177	25.1838				By MS/MS	By MS/MS	By MS/MS	By MS/MS	By MS/MS	By MS/MS	By MS/MS	By MS/MS	By MS/MS	+	+	LFQ intensity B611_LFQ intensity B612;LFQ intensity B614_LFQ intensity B612	+	12	12	12	38.8	38.8	38.8	41.289	0	44.928	1132500000	22	35	16.8	28.4	30.3
28.1969	28.2428	28.2147	28.6314	28.5222	28.8413	28.4891	28.4323	28.2933		28.1969	28.2428	28.2147	28.6314	28.5222	28.8413	28.4891	28.4323	28.2933				By MS/MS	By MS/MS	By MS/MS	By MS/MS	By MS/MS	By MS/MS	By MS/MS	By MS/MS	By MS/MS	+	+	LFQ intensity B611_LFQ intensity B612;LFQ intensity B614_LFQ intensity B612	+	10	10	10	55.6	55.6	55.6	15.891	0	40.466	9215900000	9	122	50.7	50.7	50.7
24.8818	22.0953	24.3917	25.2074	24.8474	25.2369	24.4836	21.6152	24.4842		24.8818	NaN	24.3917	25.2074	24.8474	25.2369	24.4836	NaN	24.4842				By matching	By matching	By matching	By MS/MS	By MS/MS	By MS/MS	By matching	By matching	By matching					5	5	5	11.9	11.9	11.9	74.936	0	3.7557	386470000	33	10	8.9	5.1	6.8
27.0993	27.0908	26.9025	26.8313	26.6984	26.9113	27.5707	27.6204	27.5989		27.0993	27.0908	26.9025	26.8313	26.6984	26.9113	27.5707	27.6204	27.5989				By MS/MS	By MS/MS	By MS/MS	By MS/MS	By MS/MS	By MS/MS	By MS/MS	By MS/MS	By MS/MS	+	+	LFQ intensity B611_LFQ intensity B612;LFQ intensity B614_LFQ intensity B612	+	15	15	15	57.9	57.9	57.9	37.686	0	163.2	9325200000	17	205	54.3	54.3	54.3
23.654	21.7049	23.1249	24.7627	24.7651	24.9387	21.1801	22.533	22.047		NaN	NaN	NaN	24.7627	24.7651	24.9387	NaN	NaN	NaN				By MS/MS	By matching	By matching	By MS/MS	By MS/MS	By MS/MS	By matching	By MS/MS	By matching	+	+	LFQ intensity B611_LFQ intensity B612;LFQ intensity B614_LFQ intensity B612	+	5	5	5	19.4	19.4	19.4	42.385	0	11.753	140280000	19	9	7.4	4.1	9.8
26.3853	25.9378	24.1168	26.0064	26.2051	26.2209	25.0761	22.1549	25.4388		26.3853	25.9378	NaN	26.0064	26.2051	26.2209	25.0761	NaN	25.4388				By MS/MS	By MS/MS	By MS/MS	By MS/MS	By MS/MS	By MS/MS	By MS/MS	By matching	By MS/MS				+	10	10	10	9.7	9.7	9.7	174.75	0	9.2843	955230000	82	27	3.1	4.2	1.1
27.8585	27.9607	27.8114	26.658	26.5669	26.2268	28.3406	28.4827	28.3917		27.8585	27.9607	27.8114	26.658	26.5669	26.2268	28.3406	28.4827	28.3917				By MS/MS	By MS/MS	By MS/MS	By MS/MS	By MS/MS	By MS/MS	By MS/MS	By MS/MS	By MS/MS	+	+	LFQ intensity B611_LFQ intensity B612;LFQ intensity B614_LFQ intensity B612	+	21	21	21	75.8	75.8	75.8	31.574	0	124.07	9649500000	17	207	75.4	66.3	61.8
26.3301	26.276	25.9937	23.0371	22.826	23.0829	27.8284	27.7686	27.9727		26.3301	26.276	25.9937	23.0371	22.826	23.0829	27.8284	27.7686	27.9727				By MS/MS	By MS/MS	By MS/MS	By MS/MS	By MS/MS	By MS/MS	By MS/MS	By MS/MS	By MS/MS	+	+	LFQ intensity B611_LFQ intensity B612;LFQ intensity B614_LFQ intensity B612	+	38	38	38	45.4	45.4	45.4	106.22	0	224.66	10814000000	54	250	28.7	29.2	28.4
25.3167	25.3748	23.3029	25.9018	25.6413	25.5605	25.9458	25.5566	25.886		25.3167	25.3748	NaN	25.9018	25.6413	25.5605	25.9458	25.5566	25.886				By MS/MS	By MS/MS	By MS/MS	By MS/MS	By MS/MS	By MS/MS	By MS/MS	By MS/MS	By MS/MS				+	6	6	6	4.5	4.5	4.5	147.94	0	5.3396	569300000	44	15	2.2	1.7	1.1
24.4426	24.4098	24.6697	24.8918	24.4385	24.9917	24.2604	24.5393	24.4011		24.4426	24.4098	24.6697	24.8918	24.4385	24.9917	24.2604	24.5393	24.4011				By MS/MS	By MS/MS	By MS/MS	By MS/MS	By MS/MS	By MS/MS	By MS/MS	By MS/MS	By MS/MS				+	6	6	6	18.3	18.3	18.3	49.799	0	9.7482	468130000	20	22	8.7	8.7	13
27.2438	27.0855	27.1628	27.4044	27.4068	27.3234	27.3529	26.9879	27.177		27.2438	27.0855	27.1628	27.4044	27.4068	27.3234	27.3529	26.9879	27.177				By MS/MS	By MS/MS	By MS/MS	By MS/MS	By MS/MS	By MS/MS	By MS/MS	By MS/MS	By MS/MS	+		LFQ intensity B611_LFQ intensity B612	+	9	9	9	13.7	13.7	13.7	95.336	0	13.486	1982400000	53	20	2.3	3.6	5.7
25.9361	26.0086	25.7323	24.9485	25.3077	25.2309	26.0108	25.9773	25.836		25.9361	26.0086	25.7323	24.9485	25.3077	25.2309	26.0108	25.9773	25.836				By MS/MS	By MS/MS	By MS/MS	By MS/MS	By MS/MS	By MS/MS	By MS/MS	By MS/MS	By MS/MS	+	+	LFQ intensity B611_LFQ intensity B612;LFQ intensity B614_LFQ intensity B612	+	17	17	17	24.7	24.7	24.7	90.559	0	133.71	2559200000	43	65	17.2	17.4	15.9
29.1569	29.012	29.2859	29.2377	29.2781	28.748	29.3286	29.3298	29.2746		29.1569	29.012	29.2859	29.2377	29.2781	28.748	29.3286	29.3298	29.2746				By MS/MS	By MS/MS	By MS/MS	By MS/MS	By MS/MS	By MS/MS	By MS/MS	By MS/MS	By MS/MS					5	5	5	31.5	31.5	31.5	12.039	0	67.169	8438400000	4	142	31.5	31.5	31.5
31.2111	30.9546	30.9431	31.4245	31.914	31.5786	31.372	31.2554	31.295		31.2111	30.9546	30.9431	31.4245	31.914	31.5786	31.372	31.2554	31.295				By MS/MS	By MS/MS	By MS/MS	By MS/MS	By MS/MS	By MS/MS	By MS/MS	By MS/MS	By MS/MS	+	+	LFQ intensity B611_LFQ intensity B612;LFQ intensity B614_LFQ intensity B612	+	13	13	13	59.8	59.8	59.8	19.749	0	143.68	48260000000	9	266	59.8	59.8	59.8
27.9928	27.9427	28.0009	28.2833	28.4155	28.3915	27.8132	27.9529	27.8413		27.9928	27.9427	28.0009	28.2833	28.4155	28.3915	27.8132	27.9529	27.8413				By MS/MS	By MS/MS	By MS/MS	By MS/MS	By MS/MS	By MS/MS	By MS/MS	By MS/MS	By MS/MS	+	+	LFQ intensity B611_LFQ intensity B612;LFQ intensity B614_LFQ intensity B612	+	6	6	6	62.7	62.7	62.7	7.5917	0	95.115	5280400000	4	119	62.7	62.7	62.7
31.4096	31.3593	31.2692	31.5027	31.6027	31.6023	31.3308	31.3997	31.1722		31.4096	31.3593	31.2692	31.5027	31.6027	31.6023	31.3308	31.3997	31.1722				By MS/MS	By MS/MS	By MS/MS	By MS/MS	By MS/MS	By MS/MS	By MS/MS	By MS/MS	By MS/MS	+	+	LFQ intensity B611_LFQ intensity B612;LFQ intensity B614_LFQ intensity B612	+	12	12	12	56.6	56.6	56.6	15.531	0	285.23	102530000000	6	499	56.6	56.6	56.6
29.9177	29.8234	29.849	29.6179	29.728	29.934	30.2031	30.238	30.2703		29.9177	29.8234	29.849	29.6179	29.728	29.934	30.2031	30.238	30.2703				By MS/MS	By MS/MS	By MS/MS	By MS/MS	By MS/MS	By MS/MS	By MS/MS	By MS/MS	By MS/MS		+	LFQ intensity B614_LFQ intensity B612	+	9	9	2	61.1	61.1	17.7	12.953	0	45.075	24579000000	7	183	61.1	61.1	61.1
26.5571	26.5943	26.6288	26.2451	26.5418	26.3521	26.3867	26.5038	26.5891		26.5571	26.5943	26.6288	26.2451	26.5418	26.3521	26.3867	26.5038	26.5891				By MS/MS	By MS/MS	By MS/MS	By MS/MS	By MS/MS	By MS/MS	By MS/MS	By MS/MS	By MS/MS	+		LFQ intensity B611_LFQ intensity B612	+	9	2	2	61.1	17.7	17.7	12.967	0	3.9546	764440000	7	14	61.1	61.1	61.1
27.6372	27.5085	27.4572	27.4755	27.5533	27.4412	27.8691	28.0686	27.8735		27.6372	27.5085	27.4572	27.4755	27.5533	27.4412	27.8691	28.0686	27.8735				By MS/MS	By MS/MS	By MS/MS	By MS/MS	By MS/MS	By MS/MS	By MS/MS	By MS/MS	By MS/MS		+	LFQ intensity B614_LFQ intensity B612	+	32	32	0	28.9	28.9	0	198.57	0	317.09	11952000000	75	270	22.1	22.6	20.3
26.4212	26.3919	26.3487	26.9838	26.9821	27.0254	26.3641	26.6181	26.3257		26.4212	26.3919	26.3487	26.9838	26.9821	27.0254	26.3641	26.6181	26.3257				By MS/MS	By MS/MS	By MS/MS	By MS/MS	By MS/MS	By MS/MS	By MS/MS	By MS/MS	By MS/MS	+	+	LFQ intensity B611_LFQ intensity B612;LFQ intensity B614_LFQ intensity B612	+	22	22	22	36.7	36.7	36.7	70.627	0	128.63	6888000000	31	189	28.6	28.6	31.8
33.2303	33.0808	33.1195	31.9459	31.9855	31.7778	32.5692	32.4858	32.4186		33.2303	33.0808	33.1195	31.9459	31.9855	31.7778	32.5692	32.4858	32.4186				By MS/MS	By MS/MS	By MS/MS	By MS/MS	By MS/MS	By MS/MS	By MS/MS	By MS/MS	By MS/MS	+	+	LFQ intensity B611_LFQ intensity B612;LFQ intensity B614_LFQ intensity B612	+	16	15	15	61.6	57.6	57.6	20.437	0	298.48	277740000000	8	589	61.6	61.6	61.6
29.9877	30.0304	29.9987	29.971	30.065	29.9818	29.5444	29.7664	29.8291		29.9877	30.0304	29.9987	29.971	30.065	29.9818	29.5444	29.7664	29.8291				By MS/MS	By MS/MS	By MS/MS	By MS/MS	By MS/MS	By MS/MS	By MS/MS	By MS/MS	By MS/MS		+	LFQ intensity B614_LFQ intensity B612	+	9	9	9	62	62	62	10.091	0	72.688	25417000000	4	221	62	62	62
29.6905	30.0002	30.1604	30.6097	30.3241	30.6061	29.4069	29.7539	29.3804		29.6905	30.0002	30.1604	30.6097	30.3241	30.6061	29.4069	29.7539	29.3804				By MS/MS	By MS/MS	By MS/MS	By MS/MS	By MS/MS	By MS/MS	By MS/MS	By MS/MS	By MS/MS	+	+	LFQ intensity B611_LFQ intensity B612;LFQ intensity B614_LFQ intensity B612	+	5	5	5	32.1	32.1	32.1	12.211	0	18.413	15056000000	3	77	32.1	32.1	24.5
29.7652	29.721	29.9379	30.0986	30.2569	30.212	29.588	29.8131	29.4487		29.7652	29.721	29.9379	30.0986	30.2569	30.212	29.588	29.8131	29.4487				By MS/MS	By MS/MS	By MS/MS	By MS/MS	By MS/MS	By MS/MS	By MS/MS	By MS/MS	By MS/MS	+	+	LFQ intensity B611_LFQ intensity B612;LFQ intensity B614_LFQ intensity B612	+	10	10	10	54.5	54.5	54.5	16.038	0	99.95	19108000000	7	187	46.9	53.8	54.5
30.0729	30.2914	30.2129	30.0601	30.1571	30.3313	30.2716	30.4215	30.2786		30.0729	30.2914	30.2129	30.0601	30.1571	30.3313	30.2716	30.4215	30.2786				By MS/MS	By MS/MS	By MS/MS	By MS/MS	By MS/MS	By MS/MS	By MS/MS	By MS/MS	By MS/MS					11	11	11	58.5	58.5	58.5	15.329	0	86.54	30153000000	6	270	58.5	58.5	58.5
26.8984	26.5516	26.1675	26.9047	26.9447	26.7648	27.5593	27.8338	27.3621		26.8984	26.5516	26.1675	26.9047	26.9447	26.7648	27.5593	27.8338	27.3621				By MS/MS	By MS/MS	By MS/MS	By MS/MS	By MS/MS	By MS/MS	By MS/MS	By MS/MS	By MS/MS		+	LFQ intensity B614_LFQ intensity B612	+	3	3	3	30.2	30.2	30.2	7.1184	0	19.371	2717000000	3	46	30.2	30.2	30.2
30.7813	30.7947	30.7075	30.6122	30.868	30.6132	30.6184	30.5239	30.4839		30.7813	30.7947	30.7075	30.6122	30.868	30.6132	30.6184	30.5239	30.4839				By MS/MS	By MS/MS	By MS/MS	By MS/MS	By MS/MS	By MS/MS	By MS/MS	By MS/MS	By MS/MS				+	24	24	24	68.2	68.2	68.2	29.41	0	288.1	119340000000	16	651	68.2	68.2	68.2
31.7739	31.5707	31.4613	32.0012	32.0469	31.916	31.6519	31.7531	31.6341		31.7739	31.5707	31.4613	32.0012	32.0469	31.916	31.6519	31.7531	31.6341				By MS/MS	By MS/MS	By MS/MS	By MS/MS	By MS/MS	By MS/MS	By MS/MS	By MS/MS	By MS/MS	+	+	LFQ intensity B611_LFQ intensity B612;LFQ intensity B614_LFQ intensity B612	+	17	17	17	53	53	53	26.996	0	246.41	132480000000	8	420	53	53	53
30.6354	30.6845	30.4942	31.218	31.3073	31.2653	30.578	30.7436	30.4688		30.6354	30.6845	30.4942	31.218	31.3073	31.2653	30.578	30.7436	30.4688				By MS/MS	By MS/MS	By MS/MS	By MS/MS	By MS/MS	By MS/MS	By MS/MS	By MS/MS	By MS/MS	+	+	LFQ intensity B611_LFQ intensity B612;LFQ intensity B614_LFQ intensity B612	+	15	15	15	63	63	63	22.489	0	307.27	69835000000	8	468	63	63	63
29.1999	29.292	29.2125	29.6087	29.7367	29.3383	29.5305	29.3571	29.4375		29.1999	29.292	29.2125	29.6087	29.7367	29.3383	29.5305	29.3571	29.4375				By MS/MS	By MS/MS	By MS/MS	By MS/MS	By MS/MS	By MS/MS	By MS/MS	By MS/MS	By MS/MS	+		LFQ intensity B611_LFQ intensity B612	+	10	10	10	54	54	54	14.473	0	186.83	22663000000	9	310	54	54	54
29.9008	30.0634	29.8936	30.5877	30.6264	30.8826	30.0746	30.1541	30.1447		29.9008	30.0634	29.8936	30.5877	30.6264	30.8826	30.0746	30.1541	30.1447				By MS/MS	By MS/MS	By MS/MS	By MS/MS	By MS/MS	By MS/MS	By MS/MS	By MS/MS	By MS/MS	+	+	LFQ intensity B611_LFQ intensity B612;LFQ intensity B614_LFQ intensity B612	+	17	17	17	57.1	57.1	57.1	24.485	0	323.31	69642000000	9	711	55.8	55.8	55.8
30.8583	30.9681	30.8529	30.9371	31.0448	31.1897	30.6735	30.8832	30.7656		30.8583	30.9681	30.8529	30.9371	31.0448	31.1897	30.6735	30.8832	30.7656				By MS/MS	By MS/MS	By MS/MS	By MS/MS	By MS/MS	By MS/MS	By MS/MS	By MS/MS	By MS/MS		+	LFQ intensity B614_LFQ intensity B612	+	23	23	23	69.7	69.7	69.7	27.408	0	323.31	89994000000	11	494	68.9	68.9	68.9
30.6796	30.7731	30.8527	31.063	31.2765	31.004	30.8706	30.8143	30.489		30.6796	30.7731	30.8527	31.063	31.2765	31.004	30.8706	30.8143	30.489				By MS/MS	By MS/MS	By MS/MS	By MS/MS	By MS/MS	By MS/MS	By MS/MS	By MS/MS	By MS/MS	+	+	LFQ intensity B611_LFQ intensity B612;LFQ intensity B614_LFQ intensity B612	+	13	13	13	60.3	60.3	60.3	17.749	0	92.324	61521000000	10	313	55.8	55.8	55.8
34.3023	34.3031	34.3803	32.9375	33.5978	32.9346	33.7338	33.7188	33.765		34.3023	34.3031	34.3803	32.9375	33.5978	32.9346	33.7338	33.7188	33.765				By MS/MS	By MS/MS	By MS/MS	By MS/MS	By MS/MS	By MS/MS	By MS/MS	By MS/MS	By MS/MS	+	+	LFQ intensity B611_LFQ intensity B612;LFQ intensity B614_LFQ intensity B612	+	17	17	17	58.6	58.6	58.6	20.563	0	211.03	423340000000	11	1841	58.6	58.6	58.6
28.637	28.5851	28.5976	28.9299	29.1982	28.7178	28.6934	28.8602	28.8447		28.637	28.5851	28.5976	28.9299	29.1982	28.7178	28.6934	28.8602	28.8447				By MS/MS	By MS/MS	By MS/MS	By MS/MS	By MS/MS	By MS/MS	By MS/MS	By MS/MS	By MS/MS	+		LFQ intensity B611_LFQ intensity B612	+	11	11	11	67.8	67.8	67.8	15.847	0	71.848	17514000000	10	257	62.2	62.2	62.2
33.0694	33.1813	33.2166	33.2152	33.2115	33.0923	33.1257	32.892	33.0064		33.0694	33.1813	33.2166	33.2152	33.2115	33.0923	33.1257	32.892	33.0064				By MS/MS	By MS/MS	By MS/MS	By MS/MS	By MS/MS	By MS/MS	By MS/MS	By MS/MS	By MS/MS				+	15	15	15	78.8	78.8	78.8	17.822	0	323.31	289000000000	9	2870	69.7	69.7	69.7
29.2774	29.3125	29.2395	29.4064	29.3198	29.1228	29.324	29.2998	29.31		29.2774	29.3125	29.2395	29.4064	29.3198	29.1228	29.324	29.2998	29.31				By MS/MS	By MS/MS	By MS/MS	By MS/MS	By MS/MS	By MS/MS	By MS/MS	By MS/MS	By MS/MS					12	12	12	64.4	64.4	64.4	17.037	0	162.31	27604000000	10	287	59.6	64.4	59.6
21.6041	23.3335	22.3733	22.4793	25.0463	22.8768	26.8513	26.8567	26.9718		NaN	NaN	NaN	NaN	25.0463	NaN	26.8513	26.8567	26.9718				By MS/MS	By MS/MS	By MS/MS	By matching	By matching	By MS/MS	By MS/MS	By MS/MS	By MS/MS		+	LFQ intensity B614_LFQ intensity B612	+	14	1	0	50	2.3	0	48.953	0	4.3605	748420000	14	13	50	50	43
31.7361	31.8248	31.742	31.5977	32.0577	31.6469	31.6813	31.7487	31.6438		31.7361	31.8248	31.742	31.5977	32.0577	31.6469	31.6813	31.7487	31.6438				By MS/MS	By MS/MS	By MS/MS	By MS/MS	By MS/MS	By MS/MS	By MS/MS	By MS/MS	By MS/MS					12	12	12	37	37	37	21.704	0	224.15	109800000000	7	372	37	37	37
32.3381	32.2538	32.3	32.4451	32.479	32.4373	32.2105	32.1997	32.0488		32.3381	32.2538	32.3	32.4451	32.479	32.4373	32.2105	32.1997	32.0488				By MS/MS	By MS/MS	By MS/MS	By MS/MS	By MS/MS	By MS/MS	By MS/MS	By MS/MS	By MS/MS	+	+	LFQ intensity B611_LFQ intensity B612;LFQ intensity B614_LFQ intensity B612	+	10	10	10	50	50	50	13.909	0	83.519	110490000000	4	295	50	50	50
31.3507	31.4217	31.3653	30.3066	30.1344	30.3685	31.0782	31.3207	31.2888		31.3507	31.4217	31.3653	30.3066	30.1344	30.3685	31.0782	31.3207	31.2888				By MS/MS	By MS/MS	By MS/MS	By MS/MS	By MS/MS	By MS/MS	By MS/MS	By MS/MS	By MS/MS	+	+	LFQ intensity B611_LFQ intensity B612;LFQ intensity B614_LFQ intensity B612	+	18	18	18	69.7	69.7	69.7	32.989	0	323.31	79762000000	14	424	69.7	69	69.7
29.2034	29.2753	29.0604	29.2483	29.1578	29.2151	28.8348	28.8892	28.8531		29.2034	29.2753	29.0604	29.2483	29.1578	29.2151	28.8348	28.8892	28.8531				By MS/MS	By MS/MS	By MS/MS	By MS/MS	By MS/MS	By MS/MS	By MS/MS	By MS/MS	By MS/MS		+	LFQ intensity B614_LFQ intensity B612	+	33	33	11	58.3	58.3	24.5	69.656	0	323.31	51854000000	35	755	54.5	54.5	53.7
26.1165	26.3369	26.1824	26.3407	26.1788	26.5281	26.0975	26.1183	26.1833		26.1165	26.3369	26.1824	26.3407	26.1788	26.5281	26.0975	26.1183	26.1833				By MS/MS	By MS/MS	By MS/MS	By MS/MS	By MS/MS	By MS/MS	By MS/MS	By MS/MS	By MS/MS				+	28	6	5	53.1	16.7	13	69.469	0	170.2	2355900000	36	79	51.2	53.1	52.3
31.0948	31.081	31.1168	31.5428	31.5077	31.7414	30.6856	31.0951	31.0455		31.0948	31.081	31.1168	31.5428	31.5077	31.7414	30.6856	31.0951	31.0455				By MS/MS	By MS/MS	By MS/MS	By MS/MS	By MS/MS	By MS/MS	By MS/MS	By MS/MS	By MS/MS	+	+	LFQ intensity B611_LFQ intensity B612;LFQ intensity B614_LFQ intensity B612	+	2	2	2	47.2	47.2	47.2	10.667	0	57.998	18881000000	3	51	47.2	47.2	47.2
25.4823	25.1482	25.1603	26.0291	26.2819	26.0603	25.2524	25.3392	25.1188		25.4823	25.1482	25.1603	26.0291	26.2819	26.0603	25.2524	25.3392	25.1188				By MS/MS	By MS/MS	By MS/MS	By MS/MS	By MS/MS	By MS/MS	By MS/MS	By MS/MS	By MS/MS	+	+	LFQ intensity B611_LFQ intensity B612;LFQ intensity B614_LFQ intensity B612	+	10	10	6	40.8	40.8	29.3	41.818	0	20.562	1256500000	20	44	28	22	24.9
34.0503	34.1604	34.0729	32.4681	32.6545	32.6895	33.3937	33.3406	33.2319		34.0503	34.1604	34.0729	32.4681	32.6545	32.6895	33.3937	33.3406	33.2319				By MS/MS	By MS/MS	By MS/MS	By MS/MS	By MS/MS	By MS/MS	By MS/MS	By MS/MS	By MS/MS	+	+	LFQ intensity B611_LFQ intensity B612;LFQ intensity B614_LFQ intensity B612	+	21	21	2	69.6	69.6	3.9	39.092	0	323.31	646040000000	18	1855	69.6	69.3	69.6
24.3977	23.6948	23.8125	23.2844	23.7658	21.7657	24.2958	24.3485	24.6303		24.3977	23.6948	23.8125	NaN	NaN	NaN	24.2958	24.3485	24.6303				By MS/MS	By MS/MS	By MS/MS	By MS/MS	By MS/MS	By MS/MS	By MS/MS	By MS/MS	By MS/MS		+	LFQ intensity B614_LFQ intensity B612	+	6	6	6	20.1	20.1	20.1	34.637	0	10.841	322070000	21	13	11.6	10.2	14.7
31.8866	31.611	31.5501	29.043	28.9352	28.9658	31.0974	31.0421	30.9458		31.8866	31.611	31.5501	29.043	28.9352	28.9658	31.0974	31.0421	30.9458				By MS/MS	By MS/MS	By MS/MS	By MS/MS	By MS/MS	By MS/MS	By MS/MS	By MS/MS	By MS/MS	+	+	LFQ intensity B611_LFQ intensity B612;LFQ intensity B614_LFQ intensity B612	+	17	17	17	41.5	41.5	41.5	35.695	0	323.31	170110000000	12	616	35.9	41.5	41.5
27.4813	27.4112	27.2071	27.2111	27.2137	27.2757	28.0549	28.1558	28.0878		27.4813	27.4112	27.2071	27.2111	27.2137	27.2757	28.0549	28.1558	28.0878				By MS/MS	By MS/MS	By MS/MS	By MS/MS	By MS/MS	By MS/MS	By MS/MS	By MS/MS	By MS/MS		+	LFQ intensity B614_LFQ intensity B612	+	82	82	81	56.1	56.1	55.6	186.43	0	323.31	35472000000	94	804	50.8	48.8	47.2
25.426	22.551	25.2976	24.8345	25.6769	23.7798	24.8229	25.5337	24.4661		25.426	NaN	25.2976	24.8345	25.6769	NaN	24.8229	25.5337	24.4661				By MS/MS	By MS/MS	By MS/MS	By MS/MS	By MS/MS	By MS/MS	By MS/MS	By MS/MS	By MS/MS					8	8	8	6	6	6	226.88	0	10.755	507640000	99	9	4.1	2.4	1.8
26.6779	26.2808	27.0147	29.6764	29.9452	30.0996	26.968	27.7082	27.6585		26.6779	26.2808	27.0147	29.6764	29.9452	30.0996	26.968	27.7082	27.6585				By MS/MS	By MS/MS	By MS/MS	By MS/MS	By MS/MS	By MS/MS	By MS/MS	By MS/MS	By MS/MS	+	+	LFQ intensity B611_LFQ intensity B612;LFQ intensity B614_LFQ intensity B612	+	72	26	26	54.9	22.7	22.7	130.1	0	241.92	15018000000	54	376	44	41.7	44
22.6159	21.5073	20.5146	24.0736	22.5535	21.9707	25.8178	25.3728	25.6535		NaN	NaN	NaN	24.0736	NaN	NaN	25.8178	25.3728	25.6535					By matching	By matching	By matching			By MS/MS	By MS/MS	By MS/MS		+	LFQ intensity B614_LFQ intensity B612	+	7	7	7	10.7	10.7	10.7	101.92	0	14.863	403710000	51	13	0	2.5	3.9
28.0289	27.6262	27.2111	27.8055	28.1411	28.3728	27.7516	27.7549	27.851		28.0289	27.6262	27.2111	27.8055	28.1411	28.3728	27.7516	27.7549	27.851				By MS/MS	By MS/MS	By MS/MS	By MS/MS	By MS/MS	By MS/MS	By MS/MS	By MS/MS	By MS/MS				+	32	2	2	65.9	5.5	5.5	66.601	0	50.035	2486200000	30	51	61.8	63.1	63.1
24.941	25.3648	25.1619	25.7181	25.5659	25.5316	25.4052	25.5014	25.1971		24.941	25.3648	25.1619	25.7181	25.5659	25.5316	25.4052	25.5014	25.1971				By MS/MS	By MS/MS	By MS/MS	By MS/MS	By MS/MS	By MS/MS	By MS/MS	By MS/MS	By MS/MS	+	+	LFQ intensity B611_LFQ intensity B612;LFQ intensity B614_LFQ intensity B612	+	10	10	10	29.4	29.4	29.4	43.226	0	17.844	1175100000	19	33	14.3	18.3	18.3
22.6118	22.874	22.5472	24.9256	25.0777	24.7405	24.185	24.796	24.4431		NaN	NaN	NaN	24.9256	25.0777	24.7405	24.185	24.796	24.4431							By MS/MS	By MS/MS	By MS/MS	By MS/MS	By MS/MS	By MS/MS	+		LFQ intensity B611_LFQ intensity B612	+	7	7	7	16.4	16.4	16.4	51.817	0	15.397	389620000	23	27	0	0	0
27.6515	27.6167	27.4857	26.5163	26.904	26.7582	27.6251	27.8987	27.6147		27.6515	27.6167	27.4857	26.5163	26.904	26.7582	27.6251	27.8987	27.6147				By MS/MS	By MS/MS	By MS/MS	By matching	By MS/MS	By MS/MS	By MS/MS	By MS/MS	By MS/MS	+	+	LFQ intensity B611_LFQ intensity B612;LFQ intensity B614_LFQ intensity B612	+	2	2	2	3.5	3.5	3.5	70.851	0	3.5031	1471100000	23	20	3.5	3.5	3.5
23.0868	25.1799	25.1827	24.9568	22.6076	25.6152	25.2083	25.2309	25.2014		NaN	25.1799	25.1827	24.9568	NaN	25.6152	25.2083	25.2309	25.2014				By matching	By MS/MS	By MS/MS	By MS/MS	By MS/MS	By MS/MS	By MS/MS	By MS/MS	By MS/MS					4	4	4	9.4	9.4	9.4	63.625	0	12.927	542560000	21	10	4.9	7.3	7.3
31.0356	31.0687	30.9805	31.384	31.462	30.776	31.1233	30.9898	31.2175		31.0356	31.0687	30.9805	31.384	31.462	30.776	31.1233	30.9898	31.2175				By MS/MS	By MS/MS	By MS/MS	By MS/MS	By MS/MS	By MS/MS	By MS/MS	By MS/MS	By MS/MS					6	6	6	57.1	57.1	57.1	11.415	0	76.018	40626000000	5	244	57.1	57.1	57.1
31.4566	31.4345	31.4201	31.9251	31.9481	31.8684	31.5413	31.5934	31.5248		31.4566	31.4345	31.4201	31.9251	31.9481	31.8684	31.5413	31.5934	31.5248				By MS/MS	By MS/MS	By MS/MS	By MS/MS	By MS/MS	By MS/MS	By MS/MS	By MS/MS	By MS/MS	+	+	LFQ intensity B611_LFQ intensity B612;LFQ intensity B614_LFQ intensity B612	+	39	39	39	73.4	73.4	73.4	43.757	0	323.31	232620000000	20	1294	72.6	70.8	70.8
26.1218	26.0742	26.1679	29.4006	28.0387	28.2041	25.9822	26.1532	26.0517		26.1218	26.0742	26.1679	29.4006	28.0387	28.2041	25.9822	26.1532	26.0517				By MS/MS	By MS/MS	By MS/MS	By MS/MS	By MS/MS	By MS/MS	By MS/MS	By MS/MS	By MS/MS	+	+	LFQ intensity B611_LFQ intensity B612;LFQ intensity B614_LFQ intensity B612	+	14	14	14	64.6	64.6	64.6	39.62	0	115.43	2998700000	16	126	32	40.1	27.6
30.0598	29.8257	29.5932	30.8466	30.7449	30.7209	29.9087	30.109	29.991		30.0598	29.8257	29.5932	30.8466	30.7449	30.7209	29.9087	30.109	29.991				By MS/MS	By MS/MS	By MS/MS	By MS/MS	By MS/MS	By MS/MS	By MS/MS	By MS/MS	By MS/MS	+	+	LFQ intensity B611_LFQ intensity B612;LFQ intensity B614_LFQ intensity B612	+	21	21	21	30.9	30.9	30.9	80.899	0	53.485	11343000000	37	78	12.5	20.1	14
28.3356	28.3262	28.3727	27.7576	27.9919	27.8324	28.0428	27.9589	28.0246		28.3356	28.3262	28.3727	27.7576	27.9919	27.8324	28.0428	27.9589	28.0246				By MS/MS	By MS/MS	By MS/MS	By MS/MS	By MS/MS	By MS/MS	By MS/MS	By MS/MS	By MS/MS	+		LFQ intensity B611_LFQ intensity B612	+	38	38	38	54.5	54.5	54.5	76.268	0	323.31	33311000000	37	687	50.5	54.5	54.5
25.3179	25.1859	25.3168	25.4209	25.2221	25.2638	25.3279	25.0714	25.2914		25.3179	25.1859	25.3168	25.4209	25.2221	25.2638	25.3279	25.0714	25.2914				By MS/MS	By MS/MS	By MS/MS	By MS/MS	By MS/MS	By MS/MS	By MS/MS	By MS/MS	By MS/MS					13	13	13	32.5	32.5	32.5	64.052	0	55.784	1794600000	34	57	31.1	31.1	22.8
32.3533	32.4875	32.6059	32.8973	33.0077	32.9933	32.8586	32.9276	32.8617		32.3533	32.4875	32.6059	32.8973	33.0077	32.9933	32.8586	32.9276	32.8617				By MS/MS	By MS/MS	By MS/MS	By MS/MS	By MS/MS	By MS/MS	By MS/MS	By MS/MS	By MS/MS	+		LFQ intensity B611_LFQ intensity B612	+	33	33	33	70	70	70	34.465	0	323.31	401880000000	16	2640	67	68.2	69.4
25.7936	25.9132	26.1613	25.3007	25.2183	25.5249	25.7231	25.7101	25.6122		25.7936	25.9132	26.1613	25.3007	25.2183	25.5249	25.7231	25.7101	25.6122				By MS/MS	By MS/MS	By MS/MS	By MS/MS	By MS/MS	By MS/MS	By MS/MS	By MS/MS	By MS/MS	+	+	LFQ intensity B611_LFQ intensity B612;LFQ intensity B614_LFQ intensity B612	+	12	12	12	33.6	33.6	33.6	44.667	0	15.796	2036700000	23	52	23.7	23.7	25.8
22.4175	21.2324	22.064	23.9952	24.0571	24.2346	22.5114	22.6676	23.6019		NaN	NaN	NaN	23.9952	24.0571	24.2346	NaN	NaN	NaN				By MS/MS			By MS/MS	By MS/MS	By MS/MS	By matching	By matching	By matching	+	+	LFQ intensity B611_LFQ intensity B612;LFQ intensity B614_LFQ intensity B612	+	3	3	3	24.8	24.8	24.8	23.879	0.0068493	1.4293	123000000	12	4	16.8	0	0
26.1082	26.1032	26.0028	26.4889	26.5955	26.5222	25.9976	26.0838	26.044		26.1082	26.1032	26.0028	26.4889	26.5955	26.5222	25.9976	26.0838	26.044				By MS/MS	By MS/MS	By MS/MS	By MS/MS	By MS/MS	By MS/MS	By MS/MS	By MS/MS	By MS/MS	+	+	LFQ intensity B611_LFQ intensity B612;LFQ intensity B614_LFQ intensity B612	+	19	19	19	53.2	53.2	53.2	57.749	0	265.14	3555000000	29	160	40.2	40.8	31.1
21.6995	22.9484	23.0846	24.6872	24.85	24.4526	24.1905	24.5141	24.3108		NaN	NaN	NaN	24.6872	24.85	24.4526	24.1905	24.5141	24.3108							By MS/MS	By MS/MS	By MS/MS	By MS/MS	By MS/MS	By MS/MS	+		LFQ intensity B611_LFQ intensity B612	+	6	6	6	19.3	19.3	19.3	46.343	0.0014993	2.7853	280890000	26	11	0	0	0
24.4987	24.777	24.4654	24.2738	23.9387	24.3297	24.3837	24.8368	24.1592		24.4987	24.777	24.4654	24.2738	23.9387	24.3297	24.3837	24.8368	24.1592				By matching	By MS/MS	By matching	By MS/MS	By MS/MS	By MS/MS	By MS/MS	By MS/MS	By matching	+		LFQ intensity B611_LFQ intensity B612	+	7	5	5	11.9	9.1	9.1	74.467	0	4.5954	310820000	33	11	6.3	9.2	9.1
24.0444	24.0296	23.949	25.6601	25.3836	25.4198	24.4854	24.6794	24.5745		24.0444	24.0296	23.949	25.6601	25.3836	25.4198	24.4854	24.6794	24.5745				By MS/MS	By MS/MS	By MS/MS	By MS/MS	By MS/MS	By MS/MS	By MS/MS	By MS/MS	By MS/MS	+	+	LFQ intensity B611_LFQ intensity B612;LFQ intensity B614_LFQ intensity B612	+	13	13	13	20.4	20.4	20.4	115.94	0	26.304	961480000	49	45	9.2	7	8
22.3761	25.8511	25.7108	26.6091	26.3165	26.3552	25.5473	25.4284	25.8419		NaN	25.8511	25.7108	26.6091	26.3165	26.3552	25.5473	25.4284	25.8419				By matching	By MS/MS	By MS/MS	By MS/MS	By MS/MS	By MS/MS	By MS/MS	By MS/MS	By MS/MS		+	LFQ intensity B614_LFQ intensity B612	+	10	10	10	15.9	15.9	15.9	107.97	0	11.75	591220000	54	24	3.7	5.6	5.9
22.2919	23.7305	22.6983	25.1464	24.7252	25.0171	24.3689	22.4844	22.5992		NaN	NaN	NaN	25.1464	24.7252	25.0171	24.3689	NaN	NaN					By matching		By MS/MS	By MS/MS	By MS/MS	By MS/MS		By matching	+	+	LFQ intensity B611_LFQ intensity B612;LFQ intensity B614_LFQ intensity B612	+	9	9	9	15.3	15.3	15.3	104.62	0	13.14	229760000	45	17	0	1.3	0
32.3514	32.5157	32.5815	31.7283	31.9794	31.3159	31.8439	31.8241	31.8074		32.3514	32.5157	32.5815	31.7283	31.9794	31.3159	31.8439	31.8241	31.8074				By MS/MS	By MS/MS	By MS/MS	By MS/MS	By MS/MS	By MS/MS	By MS/MS	By MS/MS	By MS/MS	+		LFQ intensity B611_LFQ intensity B612	+	31	6	6	80.5	17.2	17.2	28.124	0	75.938	124840000000	15	315	80.1	80.5	80.1
26.6186	26.651	26.7934	26.5182	26.3174	26.5169	26.7407	27.0011	26.637		26.6186	26.651	26.7934	26.5182	26.3174	26.5169	26.7407	27.0011	26.637				By MS/MS	By MS/MS	By MS/MS	By MS/MS	By MS/MS	By MS/MS	By MS/MS	By MS/MS	By MS/MS	+	+	LFQ intensity B611_LFQ intensity B612;LFQ intensity B614_LFQ intensity B612	+	21	21	21	41.4	41.4	41.4	73.628	0	191.49	5651100000	35	170	37	30	34.4
23.2525	21.5177	23.4458	24.1643	24.1522	23.9542	22.7633	24.1507	23.9732		NaN	NaN	NaN	24.1643	24.1522	23.9542	NaN	24.1507	23.9732				By matching			By MS/MS	By MS/MS	By MS/MS	By matching	By MS/MS	By matching				+	4	4	4	4.7	4.7	4.7	118.64	0	6.1054	126790000	62	6	0.9	0	0
24.5625	23.3329	24.1038	24.2063	24.2458	24.8467	24.6425	24.9185	25.083		24.5625	23.3329	24.1038	24.2063	24.2458	24.8467	24.6425	24.9185	25.083				By MS/MS	By MS/MS	By MS/MS	By MS/MS	By MS/MS	By MS/MS	By MS/MS	By MS/MS	By MS/MS				+	8	8	8	6.2	6.2	6.2	163.72	0	3.7018	379410000	83	20	3.8	2	3.8
24.4882	21.3919	22.469	25.2047	24.5599	25.2948	24.1326	24.2882	24.2142		24.4882	NaN	NaN	25.2047	24.5599	25.2948	24.1326	24.2882	24.2142				By matching	By matching	By matching	By MS/MS	By MS/MS	By MS/MS	By MS/MS	By matching	By MS/MS	+	+	LFQ intensity B611_LFQ intensity B612;LFQ intensity B614_LFQ intensity B612	+	3	3	3	4.9	4.9	4.9	102.54	0	28.576	228650000	26	10	3.4	1.4	1.4
24.1392	24.5605	24.3671	24.7363	24.5274	24.6089	24.6581	21.9206	24.6092		24.1392	24.5605	NaN	24.7363	24.5274	24.6089	24.6581	NaN	24.6092				By MS/MS	By MS/MS	By matching	By MS/MS	By MS/MS	By MS/MS	By MS/MS	By MS/MS	By MS/MS					4	4	4	16.3	16.3	16.3	37.606	0	13.862	290220000	10	15	13.6	10.5	3.3
24.8155	26.7053	24.2345	28.4987	28.7259	27.948	26.8321	26.6572	27.0028		24.8155	26.7053	24.2345	28.4987	28.7259	27.948	26.8321	26.6572	27.0028				By MS/MS	By MS/MS	By MS/MS	By MS/MS	By MS/MS	By MS/MS	By MS/MS	By MS/MS	By MS/MS	+	+	LFQ intensity B611_LFQ intensity B612;LFQ intensity B614_LFQ intensity B612	+	30	30	30	20.3	20.3	20.3	206.94	0	67.217	2325700000	104	58	4.9	3.9	2.4
26.0809	26.2175	26.4288	24.847	25.1221	25.5052	25.4693	25.4312	25.6908		26.0809	26.2175	26.4288	24.847	25.1221	25.5052	25.4693	25.4312	25.6908				By MS/MS	By MS/MS	By MS/MS	By MS/MS	By MS/MS	By MS/MS	By MS/MS	By MS/MS	By MS/MS	+		LFQ intensity B611_LFQ intensity B612	+	10	10	10	36	36	36	39.403	0	60.062	2358000000	18	68	33	36	28.6
25.9758	25.9965	25.9799	26.4083	26.49	26.6039	26.3799	26.4946	26.2948		25.9758	25.9965	25.9799	26.4083	26.49	26.6039	26.3799	26.4946	26.2948				By MS/MS	By MS/MS	By MS/MS	By MS/MS	By MS/MS	By MS/MS	By MS/MS	By MS/MS	By MS/MS	+		LFQ intensity B611_LFQ intensity B612	+	42	42	42	34.6	34.6	34.6	180.68	0	252.69	6444000000	88	220	22	21.7	23.3
25.4882	25.2598	25.4563	25.6446	25.5495	25.3689	26.1145	26.0918	26.3514		25.4882	25.2598	25.4563	25.6446	25.5495	25.3689	26.1145	26.0918	26.3514				By MS/MS	By MS/MS	By MS/MS	By MS/MS	By MS/MS	By MS/MS	By MS/MS	By MS/MS	By MS/MS		+	LFQ intensity B614_LFQ intensity B612	+	9	9	9	45.6	45.6	45.6	25.079	0	45.324	1795900000	9	71	40.5	32.6	23.7
26.3779	26.4663	26.01	22.0065	23.2166	23.165	27.3772	27.6626	27.0196		26.3779	26.4663	26.01	NaN	NaN	NaN	27.3772	27.6626	27.0196				By MS/MS	By MS/MS	By MS/MS	By MS/MS	By MS/MS	By MS/MS	By MS/MS	By MS/MS	By MS/MS	+	+	LFQ intensity B611_LFQ intensity B612;LFQ intensity B614_LFQ intensity B612	+	3	3	3	31.6	31.6	31.6	17.91	0	55.62	1426200000	5	29	31.6	17.4	17.4
26.1034	26.1343	25.9681	24.9892	25.2937	25.0471	26.5678	26.4947	26.6393		26.1034	26.1343	25.9681	24.9892	25.2937	25.0471	26.5678	26.4947	26.6393				By MS/MS	By MS/MS	By MS/MS	By MS/MS	By MS/MS	By MS/MS	By MS/MS	By MS/MS	By MS/MS	+	+	LFQ intensity B611_LFQ intensity B612;LFQ intensity B614_LFQ intensity B612	+	6	6	6	39	39	39	16.511	0	41.698	2201000000	6	54	39	39	39
27.2128	27.2666	27.9841	26.1408	26.2674	26.3805	28.004	27.9431	27.8851		27.2128	27.2666	27.9841	26.1408	26.2674	26.3805	28.004	27.9431	27.8851				By MS/MS	By MS/MS	By MS/MS	By MS/MS	By MS/MS	By MS/MS	By MS/MS	By MS/MS	By MS/MS	+	+	LFQ intensity B611_LFQ intensity B612;LFQ intensity B614_LFQ intensity B612	+	25	25	25	62.1	62.1	62.1	58.826	0	314.28	15409000000	26	295	58.1	58.7	60.6
27.2939	27.1993	27.3471	26.9473	26.9133	27.0617	27.1214	27.0556	27.0127		27.2939	27.1993	27.3471	26.9473	26.9133	27.0617	27.1214	27.0556	27.0127				By MS/MS	By MS/MS	By MS/MS	By MS/MS	By MS/MS	By MS/MS	By MS/MS	By MS/MS	By MS/MS	+		LFQ intensity B611_LFQ intensity B612	+	29	29	29	48.4	48.4	48.4	87.192	0	235.88	8413600000	36	288	42.9	46.1	44.9
25.6461	25.7147	25.7283	24.7453	25.2283	24.5004	26.6806	26.6748	26.9449		25.6461	25.7147	25.7283	24.7453	25.2283	24.5004	26.6806	26.6748	26.9449				By MS/MS	By MS/MS	By MS/MS	By MS/MS	By MS/MS	By MS/MS	By MS/MS	By MS/MS	By MS/MS	+	+	LFQ intensity B611_LFQ intensity B612;LFQ intensity B614_LFQ intensity B612	+	12	12	12	38.5	38.5	38.5	34.717	0	49.416	2038200000	21	57	27.6	22	15.5
25.8891	26.3042	25.8318	26.8599	26.9179	27.0465	27.1432	27.0444	27.1222		25.8891	26.3042	25.8318	26.8599	26.9179	27.0465	27.1432	27.0444	27.1222				By MS/MS	By MS/MS	By MS/MS	By MS/MS	By MS/MS	By MS/MS	By MS/MS	By MS/MS	By MS/MS	+	+	LFQ intensity B611_LFQ intensity B612;LFQ intensity B614_LFQ intensity B612	+	20	20	20	61.6	61.6	61.6	47.29	0	169.42	5053600000	21	144	33.3	35.7	29
29.6716	29.4855	29.5169	30.02	29.9471	29.9098	29.5962	29.9033	29.7813		29.6716	29.4855	29.5169	30.02	29.9471	29.9098	29.5962	29.9033	29.7813				By MS/MS	By MS/MS	By MS/MS	By MS/MS	By MS/MS	By MS/MS	By MS/MS	By MS/MS	By MS/MS	+		LFQ intensity B611_LFQ intensity B612	+	32	32	32	79.9	79.9	79.9	63.803	0	323.31	59735000000	28	754	71.4	78	78
25.2339	24.5829	24.8739	24.272	24.0918	24.9485	25.3538	25.0417	25.0957		25.2339	24.5829	24.8739	24.272	24.0918	24.9485	25.3538	25.0417	25.0957				By MS/MS	By MS/MS	By matching	By MS/MS	By MS/MS	By MS/MS	By MS/MS	By MS/MS	By MS/MS		+	LFQ intensity B614_LFQ intensity B612	+	5	5	5	22	22	22	33.057	0	14.673	647430000	15	18	22	15.7	15.7
24.9623	24.9659	24.9698	23.7846	24.282	23.5766	26.2195	26.2984	26.3207		24.9623	24.9659	24.9698	23.7846	24.282	23.5766	26.2195	26.2984	26.3207				By MS/MS	By MS/MS	By matching	By MS/MS	By MS/MS	By matching	By MS/MS	By MS/MS	By MS/MS	+	+	LFQ intensity B611_LFQ intensity B612;LFQ intensity B614_LFQ intensity B612	+	21	21	21	14.8	14.8	14.8	255.67	0	48.539	1722700000	121	45	7.2	6.8	6.8
25.5352	25.8387	25.5545	26.058	25.7961	26.1539	26.1374	26.2429	26.0258		25.5352	25.8387	25.5545	26.058	25.7961	26.1539	26.1374	26.2429	26.0258				By MS/MS	By MS/MS	By matching	By MS/MS	By MS/MS	By MS/MS	By MS/MS	By MS/MS	By MS/MS	+		LFQ intensity B611_LFQ intensity B612	+	12	12	12	9.7	9.7	9.7	194.05	0	34.718	1198000000	72	29	2.3	2.9	4.6
22.8897	22.9349	22.7561	22.5473	22.5379	22.5088	22.6989	21.1271	22.8678		22.8897	22.9349	22.7561	NaN	22.5379	NaN	22.6989	NaN	22.8678				By matching	By matching	By MS/MS	By matching	By matching	By matching	By MS/MS		By MS/MS	+		LFQ intensity B611_LFQ intensity B612		3	3	3	6.9	6.9	6.9	67.523	0	3.474	77647000	36	5	2.4	2.4	2.4
27.1652	27.1126	27.0245	26.9775	26.8089	26.7827	27.8094	27.8572	27.7961		27.1652	27.1126	27.0245	26.9775	26.8089	26.7827	27.8094	27.8572	27.7961				By MS/MS	By MS/MS	By MS/MS	By MS/MS	By MS/MS	By MS/MS	By MS/MS	By MS/MS	By MS/MS	+	+	LFQ intensity B611_LFQ intensity B612;LFQ intensity B614_LFQ intensity B612	+	47	47	47	53.4	53.4	53.4	135.74	0	323.31	22863000000	53	511	51	51.4	51.3
27.0219	26.622	26.421	26.2658	26.0475	26.6581	26.7866	27.0989	26.9282		27.0219	26.622	26.421	26.2658	26.0475	26.6581	26.7866	27.0989	26.9282				By MS/MS	By MS/MS	By MS/MS	By MS/MS	By MS/MS	By MS/MS	By MS/MS	By MS/MS	By MS/MS		+	LFQ intensity B614_LFQ intensity B612	+	3	3	3	54.3	54.3	54.3	8.2776	0	48.077	1440800000	2	39	52.9	54.3	54.3
28.2968	28.2961	28.2117	27.7096	27.8096	27.7617	28.4801	28.5162	28.413		28.2968	28.2961	28.2117	27.7096	27.8096	27.7617	28.4801	28.5162	28.413				By MS/MS	By MS/MS	By MS/MS	By MS/MS	By MS/MS	By MS/MS	By MS/MS	By MS/MS	By MS/MS	+	+	LFQ intensity B611_LFQ intensity B612;LFQ intensity B614_LFQ intensity B612	+	70	70	70	48.9	48.9	48.9	175.46	0	323.31	51021000000	75	1084	47.9	45.5	44.3
29.3176	29.479	29.4481	28.9584	29.5159	28.9941	29.1479	29.0909	29.0409		29.3176	29.479	29.4481	28.9584	29.5159	28.9941	29.1479	29.0909	29.0409				By MS/MS	By MS/MS	By MS/MS	By MS/MS	By MS/MS	By MS/MS	By MS/MS	By MS/MS	By MS/MS				+	20	20	4	64.7	64.7	13.3	28.812	0	146.96	31253000000	17	296	63.9	63.9	63.9
22.022	22.5017	22.5069	25.2985	24.9481	25.6084	22.9269	23.7896	22.8762		NaN	NaN	NaN	25.2985	24.9481	25.6084	22.9269	23.7896	22.8762						By matching	By MS/MS	By MS/MS	By MS/MS	By matching	By MS/MS	By matching	+	+	LFQ intensity B611_LFQ intensity B612;LFQ intensity B614_LFQ intensity B612	+	3	3	3	30.6	30.6	30.6	17.114	0	5.8529	160440000	8	10	0	0	11.5
26.8071	26.7766	26.9326	27.6481	27.6402	27.3027	26.8952	27.0494	26.7636		26.8071	26.7766	26.9326	27.6481	27.6402	27.3027	26.8952	27.0494	26.7636				By MS/MS	By MS/MS	By MS/MS	By MS/MS	By MS/MS	By MS/MS	By MS/MS	By MS/MS	By MS/MS	+	+	LFQ intensity B611_LFQ intensity B612;LFQ intensity B614_LFQ intensity B612	+	13	2	2	40.6	7.7	7.7	17.547	0	3.7337	1564600000	5	20	40.6	40.6	36.1
23.3511	22.9017	22.1451	22.9336	22.0521	22.5439	22.8194	22.5428	22.5486		NaN	NaN	22.1451	NaN	NaN	NaN	22.8194	22.5428	22.5486				By matching	By matching	By matching				By MS/MS	By MS/MS	By MS/MS					2	2	2	3.2	3.2	3.2	78.339	0.0014577	2.3087	56082000	34	3	1.5	1.5	3.2
27.3252	27.173	27.24	26.0711	26.2495	26.0024	27.3912	27.4282	27.4579		27.3252	27.173	27.24	26.0711	26.2495	26.0024	27.3912	27.4282	27.4579				By MS/MS	By MS/MS	By MS/MS	By MS/MS	By MS/MS	By MS/MS	By MS/MS	By MS/MS	By MS/MS	+	+	LFQ intensity B611_LFQ intensity B612;LFQ intensity B614_LFQ intensity B612	+	32	32	31	61.4	61.4	61.4	60.999	0	174.62	11599000000	29	285	54.9	58.4	58.2
25.8062	26.105	26.0098	25.2075	25.2955	25.1127	25.3476	25.5176	25.6074		25.8062	26.105	26.0098	25.2075	25.2955	25.1127	25.3476	25.5176	25.6074				By MS/MS	By MS/MS	By MS/MS	By MS/MS	By MS/MS	By MS/MS	By MS/MS	By MS/MS	By MS/MS	+	+	LFQ intensity B611_LFQ intensity B612;LFQ intensity B614_LFQ intensity B612	+	9	9	9	34.7	34.7	34.7	46.387	0	56.035	1747300000	20	64	30.8	34.2	30.8
25.0112	25.1384	24.967	24.2726	24.4083	24.3338	25.2651	25.2322	25.1567		25.0112	25.1384	24.967	24.2726	24.4083	24.3338	25.2651	25.2322	25.1567				By MS/MS	By MS/MS	By MS/MS	By MS/MS	By MS/MS	By MS/MS	By MS/MS	By MS/MS	By MS/MS	+	+	LFQ intensity B611_LFQ intensity B612;LFQ intensity B614_LFQ intensity B612	+	18	18	18	21.5	21.5	21.5	123.8	0	146.48	2104400000	49	86	17.7	18	17.5
22.8278	22.2844	23.7677	23.3236	23.0129	23.6619	22.6519	23.7335	23.047		NaN	NaN	NaN	23.3236	23.0129	23.6619	NaN	NaN	NaN							By MS/MS	By MS/MS	By MS/MS								2	2	2	12.7	12.7	12.7	18.447	0.0014045	1.8266	15178000	8	3	0	0	0
25.2351	25.1107	25.5329	26.7494	26.1395	26.6665	26.1975	26.3515	26.1508		25.2351	25.1107	25.5329	26.7494	26.1395	26.6665	26.1975	26.3515	26.1508				By MS/MS	By MS/MS	By MS/MS	By MS/MS	By MS/MS	By MS/MS	By MS/MS	By MS/MS	By MS/MS	+		LFQ intensity B611_LFQ intensity B612	+	4	4	4	14.8	14.8	14.8	42.579	0	10.926	1177100000	8	27	14.8	7.2	7.2
27.1327	27.172	27.1645	27.1461	26.9747	27.1497	27.1117	27.0396	27.0673		27.1327	27.172	27.1645	27.1461	26.9747	27.1497	27.1117	27.0396	27.0673				By MS/MS	By MS/MS	By MS/MS	By MS/MS	By MS/MS	By MS/MS	By MS/MS	By MS/MS	By MS/MS					13	13	13	43.1	43.1	43.1	34.47	0	81.881	4303500000	13	138	39.7	36.7	35.7
27.4338	27.2136	27.0829	26.9308	27.4875	26.9669	27.3438	27.3007	27.3059		27.4338	27.2136	27.0829	26.9308	27.4875	26.9669	27.3438	27.3007	27.3059				By MS/MS	By MS/MS	By MS/MS	By MS/MS	By MS/MS	By MS/MS	By MS/MS	By MS/MS	By MS/MS					9	9	9	32.5	32.5	32.5	39.301	0	55.228	2674300000	20	39	25.3	26.1	23.1
24.4686	22.5775	23.9367	27.5198	27.6413	27.1455	25.3393	25.4448	25.8984		24.4686	22.5775	23.9367	27.5198	27.6413	27.1455	25.3393	25.4448	25.8984				By MS/MS	By MS/MS	By MS/MS	By MS/MS	By MS/MS	By MS/MS	By MS/MS	By MS/MS	By MS/MS	+	+	LFQ intensity B611_LFQ intensity B612;LFQ intensity B614_LFQ intensity B612	+	20	20	20	53	53	53	57.025	0	131.69	2419700000	29	104	14	7.2	10.1
29.3446	29.3067	29.3526	29.1032	29.8136	28.9186	29.5082	29.3848	29.2956		29.3446	29.3067	29.3526	29.1032	29.8136	28.9186	29.5082	29.3848	29.2956				By MS/MS	By MS/MS	By MS/MS	By MS/MS	By MS/MS	By MS/MS	By MS/MS	By MS/MS	By MS/MS					13	13	13	43.7	43.7	43.7	27.449	0	142.29	20518000000	13	165	37	39.8	39.8
27.2465	27.3241	27.4269	26.8822	26.6403	26.9277	27.1701	27.288	27.0805		27.2465	27.3241	27.4269	26.8822	26.6403	26.9277	27.1701	27.288	27.0805				By MS/MS	By MS/MS	By MS/MS	By MS/MS	By MS/MS	By MS/MS	By MS/MS	By MS/MS	By MS/MS	+	+	LFQ intensity B611_LFQ intensity B612;LFQ intensity B614_LFQ intensity B612	+	15	15	15	47.1	47.1	47.1	48.728	0	290.29	6757700000	24	106	42.2	44.3	45
31.07	31.1535	31.1363	30.6541	30.8019	30.6351	31.3339	31.4021	31.1775		31.07	31.1535	31.1363	30.6541	30.8019	30.6351	31.3339	31.4021	31.1775				By MS/MS	By MS/MS	By MS/MS	By MS/MS	By MS/MS	By MS/MS	By MS/MS	By MS/MS	By MS/MS	+	+	LFQ intensity B611_LFQ intensity B612;LFQ intensity B614_LFQ intensity B612	+	18	18	18	56.2	56.2	56.2	48.059	0	323.31	81500000000	21	632	52.8	56.2	56.2
28.6041	28.5717	28.5149	29.1846	29.2637	29.503	28.8304	28.8932	28.8197		28.6041	28.5717	28.5149	29.1846	29.2637	29.503	28.8304	28.8932	28.8197				By MS/MS	By MS/MS	By MS/MS	By MS/MS	By MS/MS	By MS/MS	By MS/MS	By MS/MS	By MS/MS	+	+	LFQ intensity B611_LFQ intensity B612;LFQ intensity B614_LFQ intensity B612	+	40	40	40	45.9	45.9	45.9	96.484	0	323.31	47717000000	34	716	39.5	40.8	40.5
26.1465	26.0679	25.9381	26.2591	26.6589	26.3012	26.6435	26.4666	26.3508		26.1465	26.0679	25.9381	26.2591	26.6589	26.3012	26.6435	26.4666	26.3508				By MS/MS	By MS/MS	By MS/MS	By MS/MS	By MS/MS	By MS/MS	By MS/MS	By MS/MS	By MS/MS	+		LFQ intensity B611_LFQ intensity B612	+	18	18	18	59.2	59.2	59.2	37.159	0	55.981	3250300000	18	104	42.7	46.5	42.1
27.0704	27.1272	26.9066	27.6157	27.3444	27.6542	27.7901	27.7719	27.7052		27.0704	27.1272	26.9066	27.6157	27.3444	27.6542	27.7901	27.7719	27.7052				By MS/MS	By MS/MS	By MS/MS	By MS/MS	By MS/MS	By MS/MS	By MS/MS	By MS/MS	By MS/MS	+		LFQ intensity B611_LFQ intensity B612	+	14	14	14	50.3	50.3	50.3	33.593	0	80.261	5208500000	15	126	33.8	33.8	31.4
23.7709	25.444	21.8556	22.0648	21.551	21.5338	25.417	26.1545	25.5683		NaN	25.444	NaN	NaN	NaN	NaN	25.417	26.1545	25.5683				By MS/MS	By MS/MS	By matching	By matching	By MS/MS		By MS/MS	By MS/MS	By MS/MS		+	LFQ intensity B614_LFQ intensity B612	+	3	3	3	4.4	4.4	4.4	96.136	0	5.7195	477790000	42	5	1.3	4.4	1.3
25.9691	26.1476	26.1205	26.3798	26.4054	26.5992	26.7772	26.7356	26.6381		25.9691	26.1476	26.1205	26.3798	26.4054	26.5992	26.7772	26.7356	26.6381				By MS/MS	By MS/MS	By MS/MS	By MS/MS	By MS/MS	By MS/MS	By MS/MS	By MS/MS	By MS/MS	+	+	LFQ intensity B611_LFQ intensity B612;LFQ intensity B614_LFQ intensity B612	+	19	19	19	23.6	23.6	23.6	103.98	0	74.538	2671000000	47	102	14.6	12.4	14
24.7644	24.8891	24.9341	24.9224	25.0393	25.0564	25.5275	25.7721	26.0699		24.7644	24.8891	24.9341	24.9224	25.0393	25.0564	25.5275	25.7721	26.0699				By MS/MS	By MS/MS	By MS/MS	By MS/MS	By MS/MS	By MS/MS	By MS/MS	By MS/MS	By MS/MS		+	LFQ intensity B614_LFQ intensity B612	+	7	7	7	9.4	9.4	9.4	88.51	0	13.109	803830000	37	40	6.7	5.5	8.3
26.5026	26.4878	26.338	27.2633	27.2093	27.3322	27.3581	27.5028	27.4205		26.5026	26.4878	26.338	27.2633	27.2093	27.3322	27.3581	27.5028	27.4205				By MS/MS	By MS/MS	By MS/MS	By MS/MS	By MS/MS	By MS/MS	By MS/MS	By MS/MS	By MS/MS	+	+	LFQ intensity B611_LFQ intensity B612;LFQ intensity B614_LFQ intensity B612	+	26	26	26	43.4	43.4	43.4	69.421	0	218.1	10403000000	37	267	29.2	27.2	32.7
30.4221	30.4091	30.3307	30.7533	30.88	30.8492	30.4946	30.4709	30.4223		30.4221	30.4091	30.3307	30.7533	30.88	30.8492	30.4946	30.4709	30.4223				By MS/MS	By MS/MS	By MS/MS	By MS/MS	By MS/MS	By MS/MS	By MS/MS	By MS/MS	By MS/MS	+	+	LFQ intensity B611_LFQ intensity B612;LFQ intensity B614_LFQ intensity B612	+	14	14	14	57.6	57.6	57.6	33.714	0	323.31	59924000000	12	505	57.6	57.6	57.6
27.089	26.8669	26.4125	23.0074	26.8311	26.9372	27.0064	26.766	27.1084		27.089	26.8669	26.4125	NaN	26.8311	26.9372	27.0064	26.766	27.1084				By MS/MS	By MS/MS	By MS/MS	By MS/MS	By MS/MS	By MS/MS	By MS/MS	By MS/MS	By MS/MS					3	3	3	6.2	6.2	6.2	77.49	0	10.054	952820000	35	29	6.2	6.2	3.5
28.3446	28.3413	28.2646	28.5025	28.9808	28.4193	28.7993	28.3717	28.4954		28.3446	28.3413	28.2646	28.5025	28.9808	28.4193	28.7993	28.3717	28.4954				By MS/MS	By MS/MS	By MS/MS	By MS/MS	By MS/MS	By MS/MS	By MS/MS	By MS/MS	By MS/MS				+	11	11	11	36.4	36.4	36.4	25.038	0	69.845	9792400000	11	147	36.4	36.4	36.4
32.5809	32.6777	32.8402	30.7872	30.8385	31.0614	31.5969	31.6149	31.5688		32.5809	32.6777	32.8402	30.7872	30.8385	31.0614	31.5969	31.6149	31.5688				By MS/MS	By MS/MS	By MS/MS	By MS/MS	By MS/MS	By MS/MS	By MS/MS	By MS/MS	By MS/MS	+	+	LFQ intensity B611_LFQ intensity B612;LFQ intensity B614_LFQ intensity B612	+	20	20	11	69.3	69.3	47.2	22.201	0	323.31	184920000000	11	681	61.3	61.3	56.8
33.177	33.3441	33.3928	30.8568	31.2355	30.7294	32.0699	31.9394	32.0156		33.177	33.3441	33.3928	30.8568	31.2355	30.7294	32.0699	31.9394	32.0156				By MS/MS	By MS/MS	By MS/MS	By MS/MS	By MS/MS	By MS/MS	By MS/MS	By MS/MS	By MS/MS	+	+	LFQ intensity B611_LFQ intensity B612;LFQ intensity B614_LFQ intensity B612	+	19	10	10	60.1	41.4	41.4	22.249	0	170.21	169660000000	11	465	60.1	60.1	60.1
28.2957	28.187	28.1524	28.361	28.2867	28.2359	28.7976	28.9674	28.9737		28.2957	28.187	28.1524	28.361	28.2867	28.2359	28.7976	28.9674	28.9737				By MS/MS	By MS/MS	By MS/MS	By MS/MS	By MS/MS	By MS/MS	By MS/MS	By MS/MS	By MS/MS		+	LFQ intensity B614_LFQ intensity B612	+	14	14	7	68.9	68.9	47.4	21.622	0	61.473	17077000000	11	214	50.5	65.3	50.5
30.1496	29.9248	29.6151	28.7948	28.6947	28.872	29.5225	29.7649	29.5946		30.1496	29.9248	29.6151	28.7948	28.6947	28.872	29.5225	29.7649	29.5946				By MS/MS	By MS/MS	By MS/MS	By MS/MS	By MS/MS	By MS/MS	By MS/MS	By MS/MS	By MS/MS	+	+	LFQ intensity B611_LFQ intensity B612;LFQ intensity B614_LFQ intensity B612	+	22	22	22	43.7	43.7	43.7	44.535	0	323.31	73835000000	20	540	43.7	43.7	43.7
22.4166	22.5287	23.6575	21.4495	26.9753	22.7463	27.7307	27.6917	27.9051		NaN	NaN	NaN	NaN	26.9753	NaN	27.7307	27.6917	27.9051				By matching	By MS/MS	By MS/MS		By MS/MS	By MS/MS	By MS/MS	By MS/MS	By MS/MS		+	LFQ intensity B614_LFQ intensity B612	+	6	6	6	8.2	8.2	8.2	113.31	0	13.817	802000000	61	12	1.2	1.2	1.2
27.001	26.9477	26.8447	26.7591	26.5321	26.3544	27.4317	27.5801	27.6486		27.001	26.9477	26.8447	26.7591	26.5321	26.3544	27.4317	27.5801	27.6486				By MS/MS	By MS/MS	By MS/MS	By MS/MS	By MS/MS	By MS/MS	By MS/MS	By MS/MS	By MS/MS	+	+	LFQ intensity B611_LFQ intensity B612;LFQ intensity B614_LFQ intensity B612	+	5	5	5	62.7	62.7	62.7	16.151	0	72.002	3708600000	7	89	62.7	62.7	62.7
21.4305	22.8403	21.9768	26.305	26.0675	26.4854	25.3011	22.9439	26.0901		NaN	NaN	NaN	26.305	26.0675	26.4854	25.3011	NaN	26.0901					By matching		By MS/MS	By MS/MS	By MS/MS	By MS/MS	By MS/MS	By MS/MS	+		LFQ intensity B611_LFQ intensity B612	+	6	6	6	22.7	22.7	22.7	42.482	0	4.4011	385500000	24	15	0	2.4	0
29.0125	29.064	29.2236	29.3191	29.3467	29.4832	29.3067	29.2297	29.2199		29.0125	29.064	29.2236	29.3191	29.3467	29.4832	29.3067	29.2297	29.2199				By MS/MS	By MS/MS	By MS/MS	By MS/MS	By MS/MS	By MS/MS	By MS/MS	By MS/MS	By MS/MS	+	+	LFQ intensity B611_LFQ intensity B612;LFQ intensity B614_LFQ intensity B612	+	4	4	4	28.3	28.3	28.3	21.48	0	69.321	11713000000	7	87	28.3	28.3	28.3
25.4198	25.3773	25.2437	25.2694	24.976	25.0514	25.5091	25.2043	25.3752		25.4198	25.3773	25.2437	25.2694	24.976	25.0514	25.5091	25.2043	25.3752				By MS/MS	By MS/MS	By MS/MS	By MS/MS	By MS/MS	By MS/MS	By MS/MS	By MS/MS	By MS/MS	+		LFQ intensity B611_LFQ intensity B612	+	6	6	6	21.1	21.1	21.1	39.324	0	19.314	860330000	19	39	18.1	15.6	10.6
25.1517	24.8199	25.2378	23.407	24.1975	24.2748	24.657	24.8408	24.6835		25.1517	24.8199	25.2378	NaN	24.1975	24.2748	24.657	24.8408	24.6835				By MS/MS	By MS/MS	By MS/MS	By MS/MS	By MS/MS	By MS/MS	By MS/MS	By MS/MS	By MS/MS	+	+	LFQ intensity B611_LFQ intensity B612;LFQ intensity B614_LFQ intensity B612	+	5	5	5	16.4	16.4	16.4	57.339	0	37.04	523370000	25	18	8.5	10.9	13.4
25.9205	22.4073	25.513	26.8743	26.1336	26.6982	26.1054	25.7152	25.6966		25.9205	NaN	25.513	26.8743	26.1336	26.6982	26.1054	25.7152	25.6966				By MS/MS	By MS/MS	By MS/MS	By MS/MS	By MS/MS	By MS/MS	By MS/MS	By matching	By MS/MS		+	LFQ intensity B614_LFQ intensity B612	+	6	6	6	26.2	26.2	26.2	30.091	0	19.33	410740000	15	23	11.6	8.6	12.4
34.1347	34.1593	34.0746	34.0896	34.1696	33.9943	33.8918	33.7143	33.7332		34.1347	34.1593	34.0746	34.0896	34.1696	33.9943	33.8918	33.7143	33.7332				By MS/MS	By MS/MS	By MS/MS	By MS/MS	By MS/MS	By MS/MS	By MS/MS	By MS/MS	By MS/MS		+	LFQ intensity B614_LFQ intensity B612	+	31	31	6	80.5	80.5	17.2	28.111	0	323.31	959470000000	15	2778	80.1	79.7	79.3
24.9458	24.929	23.011	25.0519	25.7641	25.1603	25.7783	25.7471	25.3296		24.9458	24.929	NaN	25.0519	25.7641	25.1603	25.7783	25.7471	25.3296				By MS/MS	By MS/MS	By MS/MS	By MS/MS	By MS/MS	By MS/MS	By MS/MS	By MS/MS	By MS/MS				+	10	10	10	13.2	13.2	13.2	109.43	0	43.576	660740000	46	21	5.3	5.3	4
22.3143	22.4581	22.0522	27.6883	27.9463	27.3141	24.6392	26.0478	26.005		22.3143	22.4581	22.0522	27.6883	27.9463	27.3141	24.6392	26.0478	26.005				By matching	By matching	By matching	By MS/MS	By MS/MS	By MS/MS	By MS/MS	By MS/MS	By MS/MS	+	+	LFQ intensity B611_LFQ intensity B612;LFQ intensity B614_LFQ intensity B612	+	25	25	25	36.6	36.6	36.6	104.83	0	138.36	2519700000	49	109	4.2	4.3	5.6
26.4056	26.3338	26.0568	27.1357	26.965	27.0208	26.4666	26.3565	26.3978		26.4056	26.3338	26.0568	27.1357	26.965	27.0208	26.4666	26.3565	26.3978				By MS/MS	By MS/MS	By MS/MS	By MS/MS	By MS/MS	By MS/MS	By MS/MS	By MS/MS	By MS/MS	+	+	LFQ intensity B611_LFQ intensity B612;LFQ intensity B614_LFQ intensity B612	+	27	27	27	40.4	40.4	40.4	93.288	0	111.08	4992400000	46	184	24.6	23.4	20.4
28.2555	27.859	28.4576	31.2979	31.6485	31.5964	28.4637	29.2018	29.047		28.2555	27.859	28.4576	31.2979	31.6485	31.5964	28.4637	29.2018	29.047				By MS/MS	By MS/MS	By MS/MS	By MS/MS	By MS/MS	By MS/MS	By MS/MS	By MS/MS	By MS/MS	+	+	LFQ intensity B611_LFQ intensity B612;LFQ intensity B614_LFQ intensity B612	+	77	77	31	58.8	58.8	27.3	130.17	0	323.31	103660000000	55	1446	47.4	44.7	47.1
25.2383	24.4326	24.5094	23.5007	24.1792	23.9635	25.0026	24.7301	25.1527		25.2383	24.4326	24.5094	NaN	24.1792	23.9635	25.0026	24.7301	25.1527				By MS/MS	By MS/MS	By MS/MS		By matching	By matching	By MS/MS	By MS/MS	By MS/MS	+	+	LFQ intensity B611_LFQ intensity B612;LFQ intensity B614_LFQ intensity B612	+	7	7	7	17.3	17.3	17.3	65.814	0	25.379	677390000	30	19	15.9	15.9	13.7
25.0418	25.0498	24.9356	24.8714	24.9149	24.5762	25.2678	25.0147	25.5917		25.0418	25.0498	24.9356	24.8714	24.9149	24.5762	25.2678	25.0147	25.5917				By MS/MS	By MS/MS	By MS/MS	By MS/MS	By MS/MS	By MS/MS	By MS/MS	By MS/MS	By MS/MS		+	LFQ intensity B614_LFQ intensity B612	+	4	4	4	44.5	44.5	44.5	16.021	0	18.963	596040000	7	14	32.1	44.5	44.5
24.5293	24.2309	24.1735	25.7469	25.7847	25.6336	25.4647	25.3978	25.4045		24.5293	24.2309	24.1735	25.7469	25.7847	25.6336	25.4647	25.3978	25.4045				By MS/MS	By MS/MS	By MS/MS	By MS/MS	By MS/MS	By MS/MS	By MS/MS	By MS/MS	By MS/MS	+	+	LFQ intensity B611_LFQ intensity B612;LFQ intensity B614_LFQ intensity B612	+	6	6	6	23.8	23.8	23.8	40.053	0	16.021	669090000	16	27	10.4	10.4	10.4
26.8541	27.0353	26.8926	26.4976	26.6964	26.2608	27.841	27.7142	27.7934		26.8541	27.0353	26.8926	26.4976	26.6964	26.2608	27.841	27.7142	27.7934				By MS/MS	By MS/MS	By MS/MS	By MS/MS	By MS/MS	By MS/MS	By MS/MS	By MS/MS	By MS/MS	+	+	LFQ intensity B611_LFQ intensity B612;LFQ intensity B614_LFQ intensity B612	+	22	22	22	49.9	49.9	49.9	57.865	0	187.7	10718000000	25	223	45.9	44.2	43.8
28.3397	28.1484	28.4327	28.8523	28.5501	28.8456	28.8618	29.2691	29.2824		28.3397	28.1484	28.4327	28.8523	28.5501	28.8456	28.8618	29.2691	29.2824				By MS/MS	By MS/MS	By MS/MS	By MS/MS	By MS/MS	By MS/MS	By MS/MS	By MS/MS	By MS/MS	+	+	LFQ intensity B611_LFQ intensity B612;LFQ intensity B614_LFQ intensity B612	+	6	6	6	32.1	32.1	32.1	17.122	0	22.767	11794000000	5	70	21.2	21.2	21.2
27.5137	26.9933	27.3778	27.7332	27.3997	27.7395	27.509	27.8545	27.9832		27.5137	26.9933	27.3778	27.7332	27.3997	27.7395	27.509	27.8545	27.9832				By MS/MS	By MS/MS	By MS/MS	By MS/MS	By MS/MS	By MS/MS	By MS/MS	By MS/MS	By MS/MS				+	12	12	12	31.4	31.4	31.4	58.32	0	63.85	6580600000	22	150	21.5	24.6	24.6
24.395	24.5938	24.4182	26.84	26.7829	26.8323	25.4134	25.1749	25.1349		24.395	24.5938	24.4182	26.84	26.7829	26.8323	25.4134	25.1749	25.1349				By MS/MS	By MS/MS	By MS/MS	By MS/MS	By MS/MS	By MS/MS	By MS/MS	By MS/MS	By MS/MS	+	+	LFQ intensity B611_LFQ intensity B612;LFQ intensity B614_LFQ intensity B612	+	15	15	15	38.4	38.4	38.4	56.569	0	81.622	1876700000	23	90	19.9	15.1	12.9
22.2136	21.6712	21.6869	25.6289	26.2448	25.4787	23.0867	23.2716	22.428		NaN	NaN	NaN	25.6289	26.2448	25.4787	23.0867	23.2716	22.428							By MS/MS	By MS/MS	By MS/MS	By MS/MS	By matching	By matching	+	+	LFQ intensity B611_LFQ intensity B612;LFQ intensity B614_LFQ intensity B612	+	14	14	14	10.1	10.1	10.1	201.83	0	25.735	318620000	97	31	0	0	0
31.4147	31.0713	31.2691	31.719	31.6159	31.5153	31.7034	31.8331	31.5902		31.4147	31.0713	31.2691	31.719	31.6159	31.5153	31.7034	31.8331	31.5902				By MS/MS	By MS/MS	By MS/MS	By MS/MS	By MS/MS	By MS/MS	By MS/MS	By MS/MS	By MS/MS	+		LFQ intensity B611_LFQ intensity B612	+	9	9	9	22.2	22.2	22.2	41.015	0	200.86	59011000000	7	211	20	20	18
25.4283	25.2861	25.0732	26.5382	26.3212	26.3185	25.8728	26.2103	25.8106		25.4283	25.2861	25.0732	26.5382	26.3212	26.3185	25.8728	26.2103	25.8106				By MS/MS	By MS/MS	By MS/MS	By MS/MS	By MS/MS	By MS/MS	By MS/MS	By MS/MS	By MS/MS	+	+	LFQ intensity B611_LFQ intensity B612;LFQ intensity B614_LFQ intensity B612	+	6	6	6	15	15	15	50.762	0	31.262	1294900000	11	40	6	3.1	8.6
24.9985	25.0676	24.968	25.6798	25.6146	25.781	25.6004	25.6093	25.296		24.9985	25.0676	24.968	25.6798	25.6146	25.781	25.6004	25.6093	25.296				By MS/MS	By MS/MS	By MS/MS	By MS/MS	By MS/MS	By MS/MS	By MS/MS	By MS/MS	By MS/MS	+		LFQ intensity B611_LFQ intensity B612	+	20	20	20	32.2	32.2	32.2	92.925	0	81.826	2068400000	47	76	17	17	11.5
26.3707	26.4225	26.4311	27.1618	27.3509	26.961	26.5471	26.6772	26.5281		26.3707	26.4225	26.4311	27.1618	27.3509	26.961	26.5471	26.6772	26.5281				By MS/MS	By MS/MS	By MS/MS	By MS/MS	By MS/MS	By MS/MS	By MS/MS	By MS/MS	By MS/MS	+	+	LFQ intensity B611_LFQ intensity B612;LFQ intensity B614_LFQ intensity B612	+	12	12	12	41.3	41.3	41.3	34.378	0	72.143	2436100000	16	79	20.8	31.5	29.9
25.3086	25.392	25.181	24.6421	24.8537	24.9288	24.9314	24.9609	24.7615		25.3086	25.392	25.181	24.6421	24.8537	24.9288	24.9314	24.9609	24.7615				By MS/MS	By MS/MS	By MS/MS	By MS/MS	By MS/MS	By MS/MS	By MS/MS	By MS/MS	By MS/MS	+		LFQ intensity B611_LFQ intensity B612	+	11	11	11	20.5	20.5	20.5	93.406	0	80.209	1095700000	37	48	10.9	12.8	14
25.1616	24.757	25.2948	24.9606	25.3027	25.1492	24.9955	24.8569	25.1906		25.1616	24.757	25.2948	24.9606	25.3027	25.1492	24.9955	24.8569	25.1906				By MS/MS	By MS/MS	By MS/MS	By MS/MS	By MS/MS	By matching	By MS/MS	By MS/MS	By matching					4	4	4	16	16	16	43.785	0.0014025	1.814	459000000	23	10	9.2	9.2	9.2
25.8068	25.8461	25.9111	25.9294	25.897	25.9621	25.8917	25.9968	25.7708		25.8068	25.8461	25.9111	25.9294	25.897	25.9621	25.8917	25.9968	25.7708				By MS/MS	By MS/MS	By MS/MS	By MS/MS	By MS/MS	By MS/MS	By MS/MS	By MS/MS	By MS/MS					24	24	24	28.3	28.3	28.3	126.97	0	117.44	2679200000	59	125	16.9	18	16.2
26.4497	26.4726	26.2587	25.7949	25.3178	25.7512	26.4661	26.4962	26.3414		26.4497	26.4726	26.2587	25.7949	25.3178	25.7512	26.4661	26.4962	26.3414				By MS/MS	By MS/MS	By MS/MS	By MS/MS	By MS/MS	By MS/MS	By MS/MS	By MS/MS	By MS/MS	+	+	LFQ intensity B611_LFQ intensity B612;LFQ intensity B614_LFQ intensity B612	+	12	12	12	54.6	54.6	54.6	30.09	0	105.69	3746500000	18	119	37.9	38.7	34.2
31.162	31.2343	31.3401	29.9802	30.1308	30.028	30.7723	30.64	30.6925		31.162	31.2343	31.3401	29.9802	30.1308	30.028	30.7723	30.64	30.6925				By MS/MS	By MS/MS	By MS/MS	By MS/MS	By MS/MS	By MS/MS	By MS/MS	By MS/MS	By MS/MS	+	+	LFQ intensity B611_LFQ intensity B612;LFQ intensity B614_LFQ intensity B612	+	51	51	51	56	56	56	84.842	0	323.31	210610000000	38	1313	55.1	55.9	55.3
25.4049	25.4566	25.4991	25.8006	25.8346	25.3998	25.9029	25.6269	25.9024		25.4049	25.4566	25.4991	25.8006	25.8346	25.3998	25.9029	25.6269	25.9024				By MS/MS	By MS/MS	By MS/MS	By MS/MS	By MS/MS	By MS/MS	By MS/MS	By MS/MS	By MS/MS				+	12	12	12	68.3	68.3	68.3	21.885	0	39.531	1325800000	13	51	35	26.2	36.6
33.3531	33.3784	33.4041	32.9537	33.0297	32.8848	32.9335	32.6774	32.7724		33.3531	33.3784	33.4041	32.9537	33.0297	32.8848	32.9335	32.6774	32.7724				By MS/MS	By MS/MS	By MS/MS	By MS/MS	By MS/MS	By MS/MS	By MS/MS	By MS/MS	By MS/MS	+		LFQ intensity B611_LFQ intensity B612	+	18	18	18	67.8	67.8	67.8	27.058	0	323.31	546720000000	12	1021	67.8	63.1	63.1
26.2008	26.316	26.2777	27.0453	27.1133	27.1131	26.2774	26.3612	26.2925		26.2008	26.316	26.2777	27.0453	27.1133	27.1131	26.2774	26.3612	26.2925				By MS/MS	By MS/MS	By MS/MS	By MS/MS	By MS/MS	By MS/MS	By MS/MS	By MS/MS	By MS/MS	+	+	LFQ intensity B611_LFQ intensity B612;LFQ intensity B614_LFQ intensity B612	+	30	30	30	56.9	56.9	56.9	69.064	0	215.36	6269900000	34	216	44.6	39.6	36
28.9547	28.9547	29.0651	29.3461	29.4508	29.42	29.6757	29.6372	29.6287		28.9547	28.9547	29.0651	29.3461	29.4508	29.42	29.6757	29.6372	29.6287				By MS/MS	By MS/MS	By MS/MS	By MS/MS	By MS/MS	By MS/MS	By MS/MS	By MS/MS	By MS/MS	+	+	LFQ intensity B611_LFQ intensity B612;LFQ intensity B614_LFQ intensity B612	+	35	35	35	64.6	64.6	64.6	54.704	0	323.31	47931000000	24	641	57.1	60.2	60.5
25.5616	27.7853	26.3991	28.5065	28.5684	28.3991	27.0852	26.3405	25.5564		25.5616	27.7853	26.3991	28.5065	28.5684	28.3991	27.0852	26.3405	25.5564				By MS/MS	By MS/MS	By MS/MS	By MS/MS	By MS/MS	By MS/MS	By MS/MS	By MS/MS	By MS/MS	+	+	LFQ intensity B611_LFQ intensity B612;LFQ intensity B614_LFQ intensity B612	+	21	21	21	12.3	12.3	12.3	279.5	0	17.291	3006900000	119	47	2.6	2.4	3.2
28.0968	27.9842	27.7748	28.2019	28.0042	28.2328	28.1802	28.2992	28.0394		28.0968	27.9842	27.7748	28.2019	28.0042	28.2328	28.1802	28.2992	28.0394				By MS/MS	By MS/MS	By MS/MS	By MS/MS	By MS/MS	By MS/MS	By MS/MS	By MS/MS	By MS/MS				+	14	14	14	50.5	50.5	50.5	32.104	0	183.9	9358900000	12	192	50.2	46.9	50.2
26.8249	26.954	26.8998	27.4052	27.8085	27.8829	27.3749	27.2859	27.1021		26.8249	26.954	26.8998	27.4052	27.8085	27.8829	27.3749	27.2859	27.1021				By MS/MS	By MS/MS	By MS/MS	By MS/MS	By MS/MS	By MS/MS	By MS/MS	By MS/MS	By MS/MS	+	+	LFQ intensity B611_LFQ intensity B612;LFQ intensity B614_LFQ intensity B612	+	20	4	4	60	11.8	11.8	28.743	0	5.1587	2884000000	17	57	59.6	59.6	59.6
25.7816	25.8691	25.9964	26.5059	26.4001	26.7714	26.6786	26.6382	26.5569		25.7816	25.8691	25.9964	26.5059	26.4001	26.7714	26.6786	26.6382	26.5569				By MS/MS	By MS/MS	By MS/MS	By MS/MS	By MS/MS	By MS/MS	By MS/MS	By MS/MS	By MS/MS	+		LFQ intensity B611_LFQ intensity B612	+	17	17	17	39.1	39.1	39.1	56.788	0	98.708	4631800000	28	119	37.4	35.6	33.9
25.1457	25.1141	25.3333	24.0746	24.0036	24.0984	24.8413	25.283	24.3407		25.1457	25.1141	25.3333	24.0746	24.0036	24.0984	24.8413	25.283	24.3407				By MS/MS	By MS/MS	By MS/MS	By MS/MS	By MS/MS	By MS/MS	By MS/MS	By MS/MS	By MS/MS	+	+	LFQ intensity B611_LFQ intensity B612;LFQ intensity B614_LFQ intensity B612	+	7	6	6	15.2	15.2	15.2	59.225	0	7.9425	570940000	30	37	6.7	5.1	8.4
29.7422	29.8226	29.6924	29.6665	29.8561	29.7828	30.4725	30.4313	30.3555		29.7422	29.8226	29.6924	29.6665	29.8561	29.7828	30.4725	30.4313	30.3555				By MS/MS	By MS/MS	By MS/MS	By MS/MS	By MS/MS	By MS/MS	By MS/MS	By MS/MS	By MS/MS		+	LFQ intensity B614_LFQ intensity B612	+	59	59	59	38	38	38	203.28	0	323.31	22150000000	101	513	33.7	32.7	32.3
26.0783	25.6786	25.2446	25.832	26.0498	26.3708	26.7292	26.8637	26.7082		26.0783	25.6786	25.2446	25.832	26.0498	26.3708	26.7292	26.8637	26.7082				By MS/MS	By MS/MS	By MS/MS	By MS/MS	By MS/MS	By MS/MS	By MS/MS	By MS/MS	By MS/MS		+	LFQ intensity B614_LFQ intensity B612	+	8	8	8	34.8	34.8	34.8	29.735	0	94.823	1571800000	11	32	19.6	19.6	19.6
24.2378	24.4602	23.8331	25.4633	24.9228	24.7104	23.8761	24.1832	24.0532		24.2378	24.4602	23.8331	25.4633	24.9228	24.7104	23.8761	24.1832	24.0532				By matching	By matching	By matching	By MS/MS	By MS/MS	By MS/MS	By MS/MS	By matching	By MS/MS	+	+	LFQ intensity B611_LFQ intensity B612;LFQ intensity B614_LFQ intensity B612	+	7	7	7	59.7	59.7	59.7	21.589	0	17.809	391820000	13	23	23.5	15.8	16.3
33.0548	33.1107	33.1622	29.2222	29.3135	29.1527	31.9245	31.6515	31.6721		33.0548	33.1107	33.1622	29.2222	29.3135	29.1527	31.9245	31.6515	31.6721				By MS/MS	By MS/MS	By MS/MS	By MS/MS	By MS/MS	By MS/MS	By MS/MS	By MS/MS	By MS/MS	+	+	LFQ intensity B611_LFQ intensity B612;LFQ intensity B614_LFQ intensity B612	+	27	27	27	65.5	65.5	65.5	33.202	0	323.31	339860000000	15	783	58.6	65.5	58.6
25.9632	26.1736	26.3657	26.2134	26.4202	26.0951	26.5635	26.526	26.3936		25.9632	26.1736	26.3657	26.2134	26.4202	26.0951	26.5635	26.526	26.3936				By MS/MS	By MS/MS	By MS/MS	By MS/MS	By MS/MS	By MS/MS	By MS/MS	By MS/MS	By MS/MS		+	LFQ intensity B614_LFQ intensity B612	+	33	33	32	15.3	15.3	15	287.56	0	126	3869700000	134	128	12.1	11	9.5
24.538	24.2676	22.8829	23.7388	24.0792	24.2829	25.0126	24.8427	25.3073		24.538	24.2676	NaN	23.7388	24.0792	24.2829	25.0126	24.8427	25.3073				By MS/MS	By matching	By matching	By MS/MS	By matching	By MS/MS	By MS/MS	By MS/MS	By MS/MS		+	LFQ intensity B614_LFQ intensity B612	+	7	7	7	6.9	6.9	6.9	146.06	0	16.004	521100000	68	16	4.1	3.4	1.5
28.7524	28.9099	28.9112	28.3879	28.3714	28.7344	28.6787	28.829	28.5092		28.7524	28.9099	28.9112	28.3879	28.3714	28.7344	28.6787	28.829	28.5092				By MS/MS	By MS/MS	By MS/MS	By MS/MS	By MS/MS	By MS/MS	By MS/MS	By MS/MS	By MS/MS	+		LFQ intensity B611_LFQ intensity B612	+	4	4	4	39	39	39	8.8653	0	24.032	8709100000	4	85	39	39	39
23.3503	23.3635	23.3147	23.752	24.6791	24.1465	23.8394	22.848	23.6166		23.3503	23.3635	23.3147	23.752	24.6791	24.1465	23.8394	NaN	23.6166				By matching	By matching	By MS/MS	By MS/MS	By MS/MS	By MS/MS	By MS/MS	By matching	By MS/MS	+		LFQ intensity B611_LFQ intensity B612	+	4	4	4	10.9	10.9	10.9	46.52	0	6.8715	182050000	23	8	6.1	8.3	10.9
22.4217	22.2966	23.2731	23.0653	22.3289	23.0556	23.5683	23.4736	23.3033		NaN	NaN	NaN	23.0653	NaN	23.0556	23.5683	23.4736	23.3033						By matching	By matching	By MS/MS	By MS/MS	By MS/MS	By MS/MS	By MS/MS		+	LFQ intensity B614_LFQ intensity B612	+	3	3	3	6	6	6	82.712	0	5.308	108680000	44	5	0	0	4.6
25.1954	25.3455	25.3117	21.7157	24.1224	21.7822	25.73	25.8276	26.0589		25.1954	25.3455	25.3117	NaN	24.1224	NaN	25.73	25.8276	26.0589				By MS/MS	By MS/MS	By MS/MS		By matching		By MS/MS	By MS/MS	By MS/MS	+	+	LFQ intensity B611_LFQ intensity B612;LFQ intensity B614_LFQ intensity B612	+	9	9	9	58.1	58.1	58.1	23.777	0	50.098	1284300000	10	31	46.3	44.3	31.5
26.0698	26.0675	26.2058	24.9399	24.842	24.914	25.6078	25.5145	25.4239		26.0698	26.0675	26.2058	24.9399	24.842	24.914	25.6078	25.5145	25.4239				By MS/MS	By MS/MS	By MS/MS	By MS/MS	By MS/MS	By MS/MS	By MS/MS	By MS/MS	By MS/MS	+	+	LFQ intensity B611_LFQ intensity B612;LFQ intensity B614_LFQ intensity B612	+	5	5	5	24.7	24.7	24.7	31.156	0	13.542	1060300000	11	29	24.7	21.4	24.7
23.9517	22.5832	23.1779	25.525	25.5082	25.5871	23.5083	24.2565	23.4178		NaN	NaN	NaN	25.525	25.5082	25.5871	23.5083	24.2565	23.4178				By MS/MS	By matching	By MS/MS	By MS/MS	By MS/MS	By MS/MS	By MS/MS	By MS/MS	By MS/MS	+	+	LFQ intensity B611_LFQ intensity B612;LFQ intensity B614_LFQ intensity B612	+	11	11	11	13.8	13.8	13.8	114.04	0	17.026	347100000	58	24	1	1	2.4
33.5292	33.607	33.485	33.6955	33.5609	33.8566	33.4727	33.5472	33.2724		33.5292	33.607	33.485	33.6955	33.5609	33.8566	33.4727	33.5472	33.2724				By MS/MS	By MS/MS	By MS/MS	By MS/MS	By MS/MS	By MS/MS	By MS/MS	By MS/MS	By MS/MS		+	LFQ intensity B614_LFQ intensity B612	+	33	33	33	50.8	50.8	50.8	49.734	0	323.31	913510000000	19	3949	43.8	43.8	42.2
26.7724	26.6927	26.5843	27.9764	27.761	28.1051	27.4221	27.7257	27.4668		26.7724	26.6927	26.5843	27.9764	27.761	28.1051	27.4221	27.7257	27.4668				By MS/MS	By MS/MS	By MS/MS	By MS/MS	By MS/MS	By MS/MS	By MS/MS	By MS/MS	By MS/MS	+	+	LFQ intensity B611_LFQ intensity B612;LFQ intensity B614_LFQ intensity B612	+	17	17	17	31.6	31.6	31.6	50.481	0	76.144	6323900000	17	142	27.9	29.7	29.7
25.7649	25.673	25.7641	25.9461	25.6908	25.9779	25.4605	25.5894	25.3005		25.7649	25.673	25.7641	25.9461	25.6908	25.9779	25.4605	25.5894	25.3005				By MS/MS	By MS/MS	By MS/MS	By MS/MS	By MS/MS	By MS/MS	By MS/MS	By MS/MS	By MS/MS		+	LFQ intensity B614_LFQ intensity B612	+	6	6	6	25.3	25.3	25.3	32.293	0	63.169	1936900000	11	46	25.3	25.3	25.3
32.5708	32.707	32.7752	30.8719	31.0042	31.111	31.841	31.6389	31.7106		32.5708	32.707	32.7752	30.8719	31.0042	31.111	31.841	31.6389	31.7106				By MS/MS	By MS/MS	By MS/MS	By MS/MS	By MS/MS	By MS/MS	By MS/MS	By MS/MS	By MS/MS	+	+	LFQ intensity B611_LFQ intensity B612;LFQ intensity B614_LFQ intensity B612	+	15	15	2	71.7	71.7	7.2	15.167	0	145.6	194030000000	8	501	71.7	52.2	66.7
27.1401	27.0641	27.1897	26.5447	26.7627	26.58	27.1085	26.9427	26.9662		27.1401	27.0641	27.1897	26.5447	26.7627	26.58	27.1085	26.9427	26.9662				By MS/MS	By MS/MS	By MS/MS	By MS/MS	By MS/MS	By MS/MS	By MS/MS	By MS/MS	By MS/MS	+	+	LFQ intensity B611_LFQ intensity B612;LFQ intensity B614_LFQ intensity B612	+	28	28	28	47.2	47.2	47.2	83.307	0	248.99	8018500000	42	233	37.9	38.8	36.4
25.2069	25.1813	25.8259	25.0551	25.9292	25.3598	26.1185	25.9189	25.9623		25.2069	25.1813	25.8259	25.0551	25.9292	25.3598	26.1185	25.9189	25.9623				By MS/MS	By MS/MS	By MS/MS	By MS/MS	By MS/MS	By MS/MS	By MS/MS	By MS/MS	By MS/MS				+	10	10	10	40.1	40.1	40.1	31.615	0	39.519	1211900000	15	31	15.3	20.1	19.3
29.4363	29.5664	29.4571	30.3031	30.0558	30.4075	29.6222	29.8677	29.5972		29.4363	29.5664	29.4571	30.3031	30.0558	30.4075	29.6222	29.8677	29.5972				By MS/MS	By MS/MS	By MS/MS	By MS/MS	By MS/MS	By MS/MS	By MS/MS	By MS/MS	By MS/MS	+	+	LFQ intensity B611_LFQ intensity B612;LFQ intensity B614_LFQ intensity B612	+	18	18	18	39.8	39.8	39.8	39.598	0	149.14	23435000000	12	432	34.9	38.4	38.4
22.3562	23.9702	22.6871	24.0309	24.3631	23.9208	24.293	24.2135	24.2771		NaN	NaN	NaN	24.0309	24.3631	23.9208	24.293	24.2135	24.2771				By matching	By matching	By matching	By MS/MS	By MS/MS	By MS/MS	By MS/MS	By MS/MS	By MS/MS				+	4	4	4	16	16	16	36.964	0	8.5108	273950000	17	9	9.7	9.7	9.7
25.2156	26.2983	26.3229	24.7919	24.7282	25.1086	25.1343	22.6962	25.1643		25.2156	26.2983	26.3229	24.7919	24.7282	25.1086	25.1343	NaN	25.1643				By matching	By MS/MS	By MS/MS	By MS/MS	By MS/MS	By MS/MS	By MS/MS	By MS/MS	By MS/MS	+		LFQ intensity B611_LFQ intensity B612	+	4	4	4	25.7	25.7	25.7	33.099	0	14.77	759140000	18	21	25.7	25.7	25.7
25.1413	25.0551	25.3518	24.7355	24.8801	24.7643	24.6712	24.5034	24.5643		25.1413	25.0551	25.3518	24.7355	24.8801	24.7643	24.6712	24.5034	24.5643				By MS/MS	By MS/MS	By MS/MS	By MS/MS	By MS/MS	By MS/MS	By MS/MS	By MS/MS	By MS/MS	+	+	LFQ intensity B611_LFQ intensity B612;LFQ intensity B614_LFQ intensity B612	+	4	4	4	11.5	11.5	11.5	36.347	0	7.5399	494440000	19	19	11.5	8.7	6.2
27.366	27.2744	27.2976	26.3137	26.4451	26.0825	26.4617	26.1135	26.2412		27.366	27.2744	27.2976	26.3137	26.4451	26.0825	26.4617	26.1135	26.2412				By MS/MS	By MS/MS	By MS/MS	By MS/MS	By MS/MS	By MS/MS	By MS/MS	By MS/MS	By MS/MS	+		LFQ intensity B611_LFQ intensity B612	+	10	10	10	41	41	41	28.515	0	83.313	3878900000	18	106	35.3	35.3	35.3
25.4691	25.4295	25.6904	25.7931	25.8983	25.9752	25.63	25.6055	25.7078		25.4691	25.4295	25.6904	25.7931	25.8983	25.9752	25.63	25.6055	25.7078				By MS/MS	By MS/MS	By MS/MS	By MS/MS	By MS/MS	By MS/MS	By MS/MS	By MS/MS	By MS/MS	+	+	LFQ intensity B611_LFQ intensity B612;LFQ intensity B614_LFQ intensity B612	+	12	12	12	41.9	41.9	41.9	30.049	0	28.364	2365400000	14	77	37.2	34.1	38.8
25.9996	26.2033	26.069	26.5537	26.5464	26.855	26.234	26.2999	26.2288		25.9996	26.2033	26.069	26.5537	26.5464	26.855	26.234	26.2999	26.2288				By MS/MS	By MS/MS	By MS/MS	By MS/MS	By MS/MS	By MS/MS	By MS/MS	By MS/MS	By MS/MS	+	+	LFQ intensity B611_LFQ intensity B612;LFQ intensity B614_LFQ intensity B612	+	7	7	7	40.8	40.8	40.8	17.342	0	24.739	1692700000	9	36	40.8	35.4	40.8
25.6765	25.5007	25.7824	25.7568	25.7054	25.4194	25.5882	25.507	25.5638		25.6765	25.5007	25.7824	25.7568	25.7054	25.4194	25.5882	25.507	25.5638				By MS/MS	By MS/MS	By MS/MS	By MS/MS	By MS/MS	By MS/MS	By MS/MS	By MS/MS	By MS/MS					13	13	13	48.4	48.4	48.4	32.212	0	44.697	1990800000	19	73	45.9	45.9	36.7
25.8172	25.9005	25.6284	25.4908	25.351	25.8581	25.8516	25.7063	25.973		25.8172	25.9005	25.6284	25.4908	25.351	25.8581	25.8516	25.7063	25.973				By MS/MS	By MS/MS	By MS/MS	By MS/MS	By MS/MS	By MS/MS	By MS/MS	By MS/MS	By MS/MS				+	4	4	4	39.5	39.5	39.5	20.09	0	48.238	1141700000	7	26	33.3	33.3	22.6
26.5476	26.4224	26.4017	26.4817	26.454	26.5815	23.2523	26.2439	22.2593		26.5476	26.4224	26.4017	26.4817	26.454	26.5815	NaN	26.2439	NaN				By MS/MS	By MS/MS	By MS/MS	By MS/MS	By MS/MS	By MS/MS	By MS/MS	By MS/MS	By MS/MS				+	4	4	4	61	61	61	11.949	0	29.353	997380000	4	22	53.3	53.3	45.7
24.3487	24.0385	25.8947	21.3085	22.4002	25.5704	24.7676	24.5554	25.3474		24.3487	NaN	25.8947	NaN	NaN	25.5704	24.7676	24.5554	25.3474				By matching	By MS/MS	By MS/MS	By MS/MS	By matching	By MS/MS	By matching	By MS/MS	By MS/MS					6	6	6	45.8	45.8	45.8	17.738	0	14.198	430730000	7	11	31.4	15	38.6
32.7267	32.7179	32.7877	28.8705	28.855	29.0274	31.5232	31.5653	31.4117		32.7267	32.7179	32.7877	28.8705	28.855	29.0274	31.5232	31.5653	31.4117				By MS/MS	By MS/MS	By MS/MS	By MS/MS	By MS/MS	By MS/MS	By MS/MS	By MS/MS	By MS/MS	+	+	LFQ intensity B611_LFQ intensity B612;LFQ intensity B614_LFQ intensity B612	+	51	51	51	57.2	57.2	57.2	77.824	0	323.31	481060000000	35	2480	56.6	57.2	57.2
28.3864	28.3932	28.4111	28.8668	28.7602	28.7296	28.3201	28.3319	28.3142		28.3864	28.3932	28.4111	28.8668	28.7602	28.7296	28.3201	28.3319	28.3142				By MS/MS	By MS/MS	By MS/MS	By MS/MS	By MS/MS	By MS/MS	By MS/MS	By MS/MS	By MS/MS	+	+	LFQ intensity B611_LFQ intensity B612;LFQ intensity B614_LFQ intensity B612	+	17	17	17	82.4	82.4	82.4	34.805	0	284.12	14821000000	16	285	67.1	78.7	70.8
25.6586	25.1471	25.5886	25.2707	25.2375	25.291	25.7102	25.7606	25.633		25.6586	25.1471	25.5886	25.2707	25.2375	25.291	25.7102	25.7606	25.633				By MS/MS	By MS/MS	By MS/MS	By MS/MS	By MS/MS	By MS/MS	By MS/MS	By MS/MS	By MS/MS		+	LFQ intensity B614_LFQ intensity B612	+	22	22	21	29.6	29.6	28.5	109.29	0	97.757	2565000000	66	75	21.4	16.7	19.5
32.7668	32.9712	32.9567	31.0481	30.9555	31.0502	32.0408	31.9279	31.7906		32.7668	32.9712	32.9567	31.0481	30.9555	31.0502	32.0408	31.9279	31.7906				By MS/MS	By MS/MS	By MS/MS	By MS/MS	By MS/MS	By MS/MS	By MS/MS	By MS/MS	By MS/MS	+	+	LFQ intensity B611_LFQ intensity B612;LFQ intensity B614_LFQ intensity B612	+	12	12	12	67.7	67.7	67.7	14.771	0	71.449	179500000000	8	346	67.7	67.7	67.7
25.8744	26.0079	25.8822	24.3792	22.8048	22.4382	27.0582	26.6351	27.103		25.8744	26.0079	25.8822	24.3792	NaN	NaN	27.0582	26.6351	27.103				By MS/MS	By MS/MS	By MS/MS	By matching		By matching	By MS/MS	By MS/MS	By MS/MS	+	+	LFQ intensity B611_LFQ intensity B612;LFQ intensity B614_LFQ intensity B612	+	15	15	15	23.7	23.7	23.7	107.94	0	39.804	1659300000	55	34	14.9	14	6.7
31.9432	31.94	32.0673	27.3263	27.4219	27.4369	30.5019	30.6154	30.5151		31.9432	31.94	32.0673	27.3263	27.4219	27.4369	30.5019	30.6154	30.5151				By MS/MS	By MS/MS	By MS/MS	By MS/MS	By MS/MS	By MS/MS	By MS/MS	By MS/MS	By MS/MS	+	+	LFQ intensity B611_LFQ intensity B612;LFQ intensity B614_LFQ intensity B612	+	44	44	44	53.4	53.4	53.4	87.047	0	323.31	281730000000	37	1163	53.3	53.3	53.3
25.3815	24.8652	25.1032	24.1822	24.6226	23.0935	24.6914	24.3166	24.3818		25.3815	24.8652	25.1032	24.1822	24.6226	NaN	24.6914	24.3166	24.3818				By MS/MS	By MS/MS	By MS/MS	By MS/MS	By MS/MS	By matching	By MS/MS	By MS/MS	By MS/MS	+		LFQ intensity B611_LFQ intensity B612	+	3	3	3	16.2	16.2	16.2	31.925	0	36.365	366580000	14	15	16.2	16.2	8.3
24.6442	24.5573	24.8658	24.113	23.4936	21.9955	25.4369	25.2464	26.073		24.6442	24.5573	24.8658	24.113	23.4936	NaN	25.4369	25.2464	26.073				By MS/MS	By MS/MS	By MS/MS	By MS/MS	By MS/MS	By MS/MS	By MS/MS	By MS/MS	By MS/MS	+	+	LFQ intensity B611_LFQ intensity B612;LFQ intensity B614_LFQ intensity B612	+	14	14	12	15.8	15.8	13.6	131.1	0	50.902	993430000	65	31	7.3	7.7	6.4
25.8763	25.5838	25.7889	23.9213	21.5377	22.3533	26.1314	26.7479	26.5314		25.8763	25.5838	25.7889	23.9213	NaN	NaN	26.1314	26.7479	26.5314				By MS/MS	By MS/MS	By MS/MS	By matching	By matching		By MS/MS	By MS/MS	By MS/MS	+	+	LFQ intensity B611_LFQ intensity B612;LFQ intensity B614_LFQ intensity B612	+	10	10	10	35.1	35.1	35.1	45.782	0	83.68	1511500000	15	39	25.4	25.2	20.8
25.1394	25.5565	25.3743	24.2703	24.46	24.1625	25.7167	26.062	25.6046		25.1394	25.5565	25.3743	24.2703	24.46	24.1625	25.7167	26.062	25.6046				By MS/MS	By MS/MS	By MS/MS	By MS/MS	By MS/MS	By MS/MS	By MS/MS	By MS/MS	By MS/MS	+	+	LFQ intensity B611_LFQ intensity B612;LFQ intensity B614_LFQ intensity B612	+	14	14	14	21.9	21.9	21.9	117.63	0	50.837	1759600000	50	46	14.7	13.6	10.9
27.347	27.3167	27.4978	28.0668	27.9228	28.2978	27.7889	28.0553	27.6521		27.347	27.3167	27.4978	28.0668	27.9228	28.2978	27.7889	28.0553	27.6521				By MS/MS	By MS/MS	By MS/MS	By MS/MS	By MS/MS	By MS/MS	By MS/MS	By MS/MS	By MS/MS	+		LFQ intensity B611_LFQ intensity B612	+	7	7	7	36.8	36.8	36.8	12.401	0	84.009	3674400000	4	59	23.6	22.6	22.6
25.487	25.0884	25.1805	25.9268	26.057	25.1994	25.7875	25.8759	25.8426		25.487	25.0884	25.1805	25.9268	26.057	25.1994	25.7875	25.8759	25.8426				By MS/MS	By MS/MS	By MS/MS	By MS/MS	By MS/MS	By MS/MS	By MS/MS	By MS/MS	By MS/MS				+	4	4	4	51.6	51.6	51.6	11.163	0	15.551	914380000	6	30	38.9	38.9	38.9
25.7155	25.722	25.5849	24.6663	24.6931	24.742	25.2627	25.372	25.3412		25.7155	25.722	25.5849	24.6663	24.6931	24.742	25.2627	25.372	25.3412				By MS/MS	By MS/MS	By MS/MS	By MS/MS	By MS/MS	By MS/MS	By MS/MS	By MS/MS	By MS/MS	+	+	LFQ intensity B611_LFQ intensity B612;LFQ intensity B614_LFQ intensity B612	+	22	22	22	43.4	43.4	43.4	77.878	0	122.79	2993400000	41	94	36.4	35.8	35.1
21.8831	22.6089	23.4403	24.7907	25.4893	25.1068	22.8619	24.2139	23.7294		NaN	NaN	NaN	24.7907	25.4893	25.1068	NaN	24.2139	NaN				By matching			By MS/MS	By MS/MS	By MS/MS	By matching	By matching		+	+	LFQ intensity B611_LFQ intensity B612;LFQ intensity B614_LFQ intensity B612	+	3	3	3	11	11	11	40.924	0	3.6181	134750000	20	6	2.5	0	0
23.2974	23.8353	22.3528	24.6768	24.6273	24.3755	22.7539	23.2905	24.4499		NaN	NaN	NaN	24.6768	24.6273	24.3755	22.7539	NaN	24.4499				By MS/MS	By MS/MS	By MS/MS	By MS/MS	By MS/MS	By MS/MS	By MS/MS	By MS/MS	By MS/MS	+		LFQ intensity B611_LFQ intensity B612	+	2	2	2	1.9	1.9	1.9	110.34	0.0081744	1.3921	183150000	60	13	0.7	0.7	0.7
26.6034	26.3305	26.4443	26.5471	26.7786	26.2069	26.5889	26.487	26.579		26.6034	26.3305	26.4443	26.5471	26.7786	26.2069	26.5889	26.487	26.579				By MS/MS	By MS/MS	By MS/MS	By MS/MS	By MS/MS	By MS/MS	By MS/MS	By MS/MS	By MS/MS					12	12	12	47.2	47.2	47.2	39.941	0	82.826	3089800000	22	124	44.9	41.2	41.2
25.3211	25.078	25.0747	25.6465	25.5735	25.7438	25.6432	25.3511	25.5588		25.3211	25.078	25.0747	25.6465	25.5735	25.7438	25.6432	25.3511	25.5588				By MS/MS	By MS/MS	By MS/MS	By MS/MS	By MS/MS	By MS/MS	By MS/MS	By MS/MS	By MS/MS	+		LFQ intensity B611_LFQ intensity B612	+	12	12	12	36.4	36.4	36.4	55.136	0	34.851	1215400000	26	43	11.4	15.7	15.7
26.6444	26.7095	26.8195	26.9345	26.8969	26.542	26.8092	26.7497	26.6768		26.6444	26.7095	26.8195	26.9345	26.8969	26.542	26.8092	26.7497	26.6768				By MS/MS	By MS/MS	By MS/MS	By MS/MS	By MS/MS	By MS/MS	By MS/MS	By MS/MS	By MS/MS					20	20	20	71.5	71.5	71.5	38.203	0	169.38	7018200000	21	178	67.9	65.6	65.6
26.6721	26.6259	26.6835	26.7753	26.7749	26.8796	26.8886	26.7452	26.5776		26.6721	26.6259	26.6835	26.7753	26.7749	26.8796	26.8886	26.7452	26.5776				By MS/MS	By MS/MS	By MS/MS	By MS/MS	By MS/MS	By MS/MS	By MS/MS	By MS/MS	By MS/MS	+		LFQ intensity B611_LFQ intensity B612	+	28	28	28	41.2	41.2	41.2	94.902	0	190.83	8896300000	47	231	37.6	31.9	31.2
24.854	23.578	24.8561	25.0035	24.9173	24.9325	25.0296	25.188	24.9257		24.854	NaN	24.8561	25.0035	24.9173	24.9325	25.0296	25.188	24.9257				By matching	By MS/MS	By MS/MS	By matching	By MS/MS	By MS/MS	By MS/MS	By MS/MS	By MS/MS				+	8	8	8	20.2	20.2	20.2	69.005	0	29.127	630730000	32	16	4.2	3.8	7.5
25.3708	25.7643	26.0759	25.1098	25.2349	25.2355	25.6297	25.641	25.7488		25.3708	25.7643	26.0759	25.1098	25.2349	25.2355	25.6297	25.641	25.7488				By MS/MS	By MS/MS	By MS/MS	By MS/MS	By MS/MS	By MS/MS	By MS/MS	By MS/MS	By MS/MS	+	+	LFQ intensity B611_LFQ intensity B612;LFQ intensity B614_LFQ intensity B612	+	11	11	11	18.8	18.8	18.8	73.54	0	17.089	1206500000	32	28	7.5	6.4	8.9
28.474	28.5927	28.5324	29.001	28.8909	28.7214	28.6847	28.6639	28.653		28.474	28.5927	28.5324	29.001	28.8909	28.7214	28.6847	28.6639	28.653				By MS/MS	By MS/MS	By MS/MS	By MS/MS	By MS/MS	By MS/MS	By MS/MS	By MS/MS	By MS/MS	+	+	LFQ intensity B611_LFQ intensity B612;LFQ intensity B614_LFQ intensity B612	+	9	9	9	77.7	77.7	77.7	13.907	0	248.15	12267000000	8	120	53.7	53.7	53.7
22.245	21.1136	23.0601	24.069	24.0859	24.0147	24.4063	23.5682	24.0914		NaN	NaN	NaN	24.069	24.0859	24.0147	NaN	NaN	NaN							By MS/MS	By MS/MS	By MS/MS				+		LFQ intensity B611_LFQ intensity B612	+	4	4	4	12.9	12.9	12.9	53.543	0.0014663	2.4445	28815000	28	5	0	0	0
31.0835	30.7673	30.635	28.5882	28.3902	28.8294	29.3672	29.4516	29.5848		31.0835	30.7673	30.635	28.5882	28.3902	28.8294	29.3672	29.4516	29.5848				By MS/MS	By MS/MS	By MS/MS	By MS/MS	By MS/MS	By MS/MS	By MS/MS	By MS/MS	By MS/MS	+	+	LFQ intensity B611_LFQ intensity B612;LFQ intensity B614_LFQ intensity B612	+	15	2	2	71.7	7.2	7.2	15.153	0	3.8092	16054000000	8	31	71.7	52.2	66.7
33.6771	33.6744	33.6022	33.645	33.7613	33.7158	33.4752	33.4437	33.4065		33.6771	33.6744	33.6022	33.645	33.7613	33.7158	33.4752	33.4437	33.4065				By MS/MS	By MS/MS	By MS/MS	By MS/MS	By MS/MS	By MS/MS	By MS/MS	By MS/MS	By MS/MS		+	LFQ intensity B614_LFQ intensity B612	+	40	40	40	77.9	77.9	77.9	42.529	0	323.31	1121700000000	21	3228	70.2	70.2	67.8
22.7174	21.7197	22.2093	24.9223	25.2582	24.4998	24.4756	24.3005	24.2847		NaN	NaN	NaN	24.9223	25.2582	24.4998	24.4756	24.3005	24.2847							By MS/MS	By MS/MS	By MS/MS	By MS/MS	By MS/MS	By MS/MS	+	+	LFQ intensity B611_LFQ intensity B612;LFQ intensity B614_LFQ intensity B612	+	6	6	6	24.6	24.6	24.6	32.224	0	13.744	191870000	17	13	0	0	0
28.4243	28.4598	28.6245	28.8952	29.037	28.8428	28.8998	28.9074	28.8124		28.4243	28.4598	28.6245	28.8952	29.037	28.8428	28.8998	28.9074	28.8124				By MS/MS	By MS/MS	By MS/MS	By MS/MS	By MS/MS	By MS/MS	By MS/MS	By MS/MS	By MS/MS	+		LFQ intensity B611_LFQ intensity B612	+	19	19	10	44.4	44.4	18.1	51.763	0	214.17	11888000000	22	216	40	35.3	38.6
26.6251	26.6644	26.7212	26.428	26.4672	26.4971	26.7085	26.6449	26.6189		26.6251	26.6644	26.7212	26.428	26.4672	26.4971	26.7085	26.6449	26.6189				By MS/MS	By MS/MS	By MS/MS	By MS/MS	By MS/MS	By MS/MS	By MS/MS	By MS/MS	By MS/MS	+	+	LFQ intensity B611_LFQ intensity B612;LFQ intensity B614_LFQ intensity B612	+	40	40	40	39.8	39.8	39.8	126.75	0	171.5	8405700000	62	311	35.4	35.4	34
23.0941	21.9232	22.392	24.7157	24.2118	24.7985	24.6619	25.3544	24.708		NaN	NaN	NaN	24.7157	24.2118	24.7985	24.6619	25.3544	24.708				By matching	By matching	By MS/MS	By MS/MS	By MS/MS	By matching	By MS/MS	By MS/MS	By MS/MS	+		LFQ intensity B611_LFQ intensity B612	+	6	6	6	18.9	18.9	18.9	37.866	0	13.615	317210000	18	9	3.6	3.9	7.5
31.5978	31.4782	31.7572	29.5022	29.4797	29.4538	30.9694	30.968	30.9611		31.5978	31.4782	31.7572	29.5022	29.4797	29.4538	30.9694	30.968	30.9611				By MS/MS	By MS/MS	By MS/MS	By MS/MS	By MS/MS	By MS/MS	By MS/MS	By MS/MS	By MS/MS	+	+	LFQ intensity B611_LFQ intensity B612;LFQ intensity B614_LFQ intensity B612	+	37	37	37	82.4	82.4	82.4	35.121	0	323.31	166610000000	18	779	82	82.4	82
27.5763	27.2535	27.129	27.0158	27.0696	26.948	26.411	27.0056	26.8126		27.5763	27.2535	27.129	27.0158	27.0696	26.948	26.411	27.0056	26.8126				By MS/MS	By MS/MS	By MS/MS	By MS/MS	By MS/MS	By MS/MS	By MS/MS	By MS/MS	By MS/MS	+		LFQ intensity B611_LFQ intensity B612	+	12	12	12	4.4	4.4	4.4	433.17	0	25.384	1792800000	215	35	2.5	1	2.3
24.5449	24.3406	24.5438	24.9453	25.2471	25.0513	25.311	25.1768	24.9847		24.5449	24.3406	24.5438	24.9453	25.2471	25.0513	25.311	25.1768	24.9847				By matching	By MS/MS	By MS/MS	By MS/MS	By MS/MS	By MS/MS	By MS/MS	By MS/MS	By MS/MS	+		LFQ intensity B611_LFQ intensity B612	+	5	5	5	34.2	34.2	34.2	21.313	0	54.591	633260000	12	23	25.1	19.3	12.8
26.7534	26.6168	26.895	26.2579	26.2416	26.1735	26.7348	26.5382	26.6153		26.7534	26.6168	26.895	26.2579	26.2416	26.1735	26.7348	26.5382	26.6153				By MS/MS	By MS/MS	By MS/MS	By MS/MS	By MS/MS	By MS/MS	By MS/MS	By MS/MS	By MS/MS	+	+	LFQ intensity B611_LFQ intensity B612;LFQ intensity B614_LFQ intensity B612	+	11	11	11	40.7	40.7	40.7	27.132	0	92.003	4462300000	13	106	36.6	36.6	31.3
26.4378	26.4814	26.5806	26.5968	26.4458	26.6193	27.211	27.4405	27.1703		26.4378	26.4814	26.5806	26.5968	26.4458	26.6193	27.211	27.4405	27.1703				By MS/MS	By MS/MS	By MS/MS	By MS/MS	By MS/MS	By MS/MS	By MS/MS	By MS/MS	By MS/MS		+	LFQ intensity B614_LFQ intensity B612	+	15	15	15	32.3	32.3	32.3	65.271	0	56.622	3493600000	29	112	22.6	27	24.3
25.6251	25.5327	25.6022	25.5656	25.5821	25.6718	26.0677	26.087	26.1337		25.6251	25.5327	25.6022	25.5656	25.5821	25.6718	26.0677	26.087	26.1337				By MS/MS	By MS/MS	By MS/MS	By MS/MS	By MS/MS	By MS/MS	By MS/MS	By MS/MS	By MS/MS		+	LFQ intensity B614_LFQ intensity B612	+	18	18	18	32.8	32.8	32.8	86.738	0	73.009	1975900000	40	82	21.2	14.3	15.7
29.1382	29.1926	29.1286	29.5612	29.4797	29.6729	29.023	29.0452	29.0028		29.1382	29.1926	29.1286	29.5612	29.4797	29.6729	29.023	29.0452	29.0028				By MS/MS	By MS/MS	By MS/MS	By MS/MS	By MS/MS	By MS/MS	By MS/MS	By MS/MS	By MS/MS	+	+	LFQ intensity B611_LFQ intensity B612;LFQ intensity B614_LFQ intensity B612	+	11	10	10	25.3	21.2	21.2	46.553	0	106.24	18958000000	8	297	25.3	25.3	25.3
24.7371	24.955	25.1138	24.3299	24.3776	24.1873	24.4596	24.6865	24.3218		24.7371	24.955	25.1138	24.3299	24.3776	24.1873	24.4596	24.6865	24.3218				By MS/MS	By MS/MS	By MS/MS	By MS/MS	By MS/MS	By MS/MS	By MS/MS	By MS/MS	By MS/MS	+		LFQ intensity B611_LFQ intensity B612	+	8	8	8	20.3	20.3	20.3	52.141	0	11.409	522120000	22	18	10.1	5.1	7.5
26.7922	26.8277	26.9512	26.0846	25.9604	25.749	26.4021	26.3247	26.5314		26.7922	26.8277	26.9512	26.0846	25.9604	25.749	26.4021	26.3247	26.5314				By MS/MS	By MS/MS	By MS/MS	By MS/MS	By MS/MS	By MS/MS	By MS/MS	By MS/MS	By MS/MS	+	+	LFQ intensity B611_LFQ intensity B612;LFQ intensity B614_LFQ intensity B612	+	8	8	8	38	38	38	29.842	0	36.832	2815100000	11	99	34.9	38	34.9
28.4502	28.3417	28.2951	26.5202	26.4075	26.6167	28.3759	28.4162	28.2209		28.4502	28.3417	28.2951	26.5202	26.4075	26.6167	28.3759	28.4162	28.2209				By MS/MS	By MS/MS	By MS/MS	By MS/MS	By MS/MS	By MS/MS	By MS/MS	By MS/MS	By MS/MS	+	+	LFQ intensity B611_LFQ intensity B612;LFQ intensity B614_LFQ intensity B612	+	20	20	20	46.2	46.2	46.2	45.985	0	142.81	17071000000	20	279	41.3	44.4	46.2
24.061	24.1576	24.6084	20.7685	22.2906	22.0866	22.8237	22.2768	23.1816		24.061	24.1576	24.6084	NaN	NaN	NaN	NaN	NaN	NaN				By matching	By matching	By MS/MS	By matching	By MS/MS	By matching	By matching	By matching	By matching	+		LFQ intensity B611_LFQ intensity B612	+	2	2	2	13.7	13.7	13.7	16.43	0	9.4403	211880000	8	4	13.7	13.7	13.7
26.7977	26.754	26.7859	26.5011	26.2898	26.7405	27.8999	28.3899	28.0084		26.7977	26.754	26.7859	26.5011	26.2898	26.7405	27.8999	28.3899	28.0084				By MS/MS	By MS/MS	By MS/MS	By MS/MS	By MS/MS	By MS/MS	By MS/MS	By MS/MS	By MS/MS		+	LFQ intensity B614_LFQ intensity B612	+	9	9	9	44.3	44.3	44.3	29.995	0	120.66	4715700000	12	97	36.6	36.6	39.6
23.8697	24.1117	24.0318	22.3711	23.7807	23.919	23.8377	24.1609	23.8425		23.8697	24.1117	24.0318	NaN	23.7807	23.919	23.8377	24.1609	23.8425				By MS/MS	By MS/MS	By MS/MS		By matching	By matching	By MS/MS	By MS/MS	By MS/MS					5	5	5	5.9	5.9	5.9	110.82	0	5.4858	255930000	43	10	3.2	2.2	2
24.3842	24.6942	25.2013	23.9789	23.6758	23.8347	26.2874	25.9348	25.7352		24.3842	24.6942	25.2013	23.9789	23.6758	23.8347	26.2874	25.9348	25.7352				By MS/MS	By MS/MS	By MS/MS	By MS/MS	By MS/MS	By matching	By MS/MS	By MS/MS	By MS/MS	+	+	LFQ intensity B611_LFQ intensity B612;LFQ intensity B614_LFQ intensity B612	+	12	12	12	11.1	11.1	11.1	160.48	0	59.928	1348900000	70	33	5.7	5	5.6
26.4056	26.4885	26.4135	26.7032	27.0096	26.8411	26.3166	26.2953	26.2986		26.4056	26.4885	26.4135	26.7032	27.0096	26.8411	26.3166	26.2953	26.2986				By MS/MS	By MS/MS	By MS/MS	By MS/MS	By MS/MS	By MS/MS	By MS/MS	By MS/MS	By MS/MS	+	+	LFQ intensity B611_LFQ intensity B612;LFQ intensity B614_LFQ intensity B612	+	27	27	27	48.5	48.5	48.5	74.747	0	305.49	5073700000	38	202	38	45.9	42.8
28.3714	28.275	28.3047	27.4428	27.3552	27.2217	28.9132	29.0146	28.8553		28.3714	28.275	28.3047	27.4428	27.3552	27.2217	28.9132	29.0146	28.8553				By MS/MS	By MS/MS	By MS/MS	By MS/MS	By MS/MS	By MS/MS	By MS/MS	By MS/MS	By MS/MS	+	+	LFQ intensity B611_LFQ intensity B612;LFQ intensity B614_LFQ intensity B612	+	40	40	40	40.4	40.4	40.4	112.27	0	323.31	30537000000	40	496	35.6	37.8	37.9
33.6168	33.6156	33.5942	29.9181	29.8207	29.955	31.9194	31.9188	31.8454		33.6168	33.6156	33.5942	29.9181	29.8207	29.955	31.9194	31.9188	31.8454				By MS/MS	By MS/MS	By MS/MS	By MS/MS	By MS/MS	By MS/MS	By MS/MS	By MS/MS	By MS/MS	+	+	LFQ intensity B611_LFQ intensity B612;LFQ intensity B614_LFQ intensity B612	+	47	47	47	64.6	64.6	64.6	81.6	0	323.31	809150000000	41	2079	62.5	64.6	64.6
32.8079	32.5812	32.7237	32.5247	32.3542	32.6801	32.7381	33.0402	32.768		32.8079	32.5812	32.7237	32.5247	32.3542	32.6801	32.7381	33.0402	32.768				By MS/MS	By MS/MS	By MS/MS	By MS/MS	By MS/MS	By MS/MS	By MS/MS	By MS/MS	By MS/MS		+	LFQ intensity B614_LFQ intensity B612	+	32	28	28	42.1	37.3	37.3	107.1	0	323.31	110250000000	42	336	35	36.9	35.1
29.4625	29.3412	29.4579	29.2276	29.1495	29.3007	29.3657	29.5485	29.2115		29.4625	29.3412	29.4579	29.2276	29.1495	29.3007	29.3657	29.5485	29.2115				By MS/MS	By MS/MS	By MS/MS	By MS/MS	By MS/MS	By MS/MS	By MS/MS	By MS/MS	By MS/MS	+		LFQ intensity B611_LFQ intensity B612	+	40	40	36	46.9	46.9	41.9	103.9	0	323.31	65271000000	42	729	46.9	46	45.8
31.454	31.0066	31.1636	31.4939	31.3633	31.0851	30.617	30.8156	30.806		31.454	31.0066	31.1636	31.4939	31.3633	31.0851	30.617	30.8156	30.806				By MS/MS	By MS/MS	By MS/MS	By MS/MS	By MS/MS	By MS/MS	By MS/MS	By MS/MS	By MS/MS		+	LFQ intensity B614_LFQ intensity B612	+	4	4	4	30.3	30.3	30.3	13.447	0	122.52	45334000000	4	200	30.3	30.3	30.3
23.9474	22.5357	24.4184	24.0215	23.9549	23.9685	25.0299	25.3364	25.2398		23.9474	NaN	24.4184	24.0215	23.9549	23.9685	25.0299	25.3364	25.2398				By matching	By MS/MS	By MS/MS	By matching	By MS/MS	By MS/MS	By MS/MS	By MS/MS	By MS/MS		+	LFQ intensity B614_LFQ intensity B612	+	10	10	10	11.8	11.8	11.8	115.89	0	56.777	516390000	57	26	7	1.1	3.7
32.9243	33.0802	33.1381	33.1139	33.1957	33.1802	33.649	33.3477	33.3038		32.9243	33.0802	33.1381	33.1139	33.1957	33.1802	33.649	33.3477	33.3038				By MS/MS	By MS/MS	By MS/MS	By MS/MS	By MS/MS	By MS/MS	By MS/MS	By MS/MS	By MS/MS		+	LFQ intensity B614_LFQ intensity B612	+	6	6	6	78.6	78.6	78.6	13.569	0	278.36	209250000000	7	698	78.6	78.6	78.6
33.4594	33.4575	33.5259	33.0436	33.0422	33.2278	32.9294	32.9965	32.907		33.4594	33.4575	33.5259	33.0436	33.0422	33.2278	32.9294	32.9965	32.907				By MS/MS	By MS/MS	By MS/MS	By MS/MS	By MS/MS	By MS/MS	By MS/MS	By MS/MS	By MS/MS	+	+	LFQ intensity B611_LFQ intensity B612;LFQ intensity B614_LFQ intensity B612	+	18	18	18	63.6	63.6	63.6	26.901	0	323.31	459540000000	7	1038	60.2	60.2	44.2
29.0128	29.0218	29.0523	29.762	29.7357	29.8823	29.1562	29.2903	29.1612		29.0128	29.0218	29.0523	29.762	29.7357	29.8823	29.1562	29.2903	29.1612				By MS/MS	By MS/MS	By MS/MS	By MS/MS	By MS/MS	By MS/MS	By MS/MS	By MS/MS	By MS/MS	+	+	LFQ intensity B611_LFQ intensity B612;LFQ intensity B614_LFQ intensity B612	+	31	31	31	54.2	54.2	54.2	57.708	0	321.21	49121000000	26	710	50.8	50.8	50.8
27.3853	27.4695	27.4197	27.9825	28.0751	27.702	27.5785	27.4675	27.5257		27.3853	27.4695	27.4197	27.9825	28.0751	27.702	27.5785	27.4675	27.5257				By MS/MS	By MS/MS	By MS/MS	By MS/MS	By MS/MS	By MS/MS	By MS/MS	By MS/MS	By MS/MS	+	+	LFQ intensity B611_LFQ intensity B612;LFQ intensity B614_LFQ intensity B612	+	17	17	17	61.2	61.2	61.2	22.379	0	96.01	8863700000	14	222	56.6	56.6	57.1
26.0313	25.8594	25.9722	25.366	25.3241	25.4695	25.3945	25.5212	25.1048		26.0313	25.8594	25.9722	25.366	25.3241	25.4695	25.3945	25.5212	25.1048				By MS/MS	By MS/MS	By MS/MS	By MS/MS	By MS/MS	By MS/MS	By MS/MS	By MS/MS	By MS/MS	+		LFQ intensity B611_LFQ intensity B612	+	14	14	14	24.3	24.3	24.3	79.547	0	16.78	1721500000	42	52	17.3	17.3	17.3
26.2403	26.3933	26.4875	26.4313	26.2324	26.572	26.5925	26.5135	26.4502		26.2403	26.3933	26.4875	26.4313	26.2324	26.572	26.5925	26.5135	26.4502				By MS/MS	By MS/MS	By MS/MS	By MS/MS	By MS/MS	By MS/MS	By MS/MS	By MS/MS	By MS/MS					20	20	20	43.1	43.1	43.1	62.316	0	129.73	4644100000	25	142	37.4	32.7	30.5
27.7953	27.7725	27.7252	27.6516	27.4207	27.4642	27.814	28.1671	27.869		27.7953	27.7725	27.7252	27.6516	27.4207	27.4642	27.814	28.1671	27.869				By MS/MS	By MS/MS	By MS/MS	By MS/MS	By MS/MS	By MS/MS	By MS/MS	By MS/MS	By MS/MS	+	+	LFQ intensity B611_LFQ intensity B612;LFQ intensity B614_LFQ intensity B612	+	12	12	11	24.6	24.6	23.4	73.048	0	66.563	3025400000	26	46	17.3	17.3	14.5
26.1801	25.7319	25.7936	25.7715	25.2833	25.3391	25.7004	25.6281	25.8274		26.1801	25.7319	25.7936	25.7715	25.2833	25.3391	25.7004	25.6281	25.8274				By MS/MS	By MS/MS	By MS/MS	By MS/MS	By MS/MS	By MS/MS	By MS/MS	By MS/MS	By MS/MS				+	4	4	4	18.7	18.7	18.7	21.276	0	10.032	1026900000	6	25	10.2	15	13.9
26.2513	25.7479	26.2414	23.0753	24.1346	24.4573	24.3655	25.0556	24.8492		26.2513	25.7479	26.2414	NaN	24.1346	24.4573	24.3655	25.0556	24.8492				By MS/MS	By MS/MS	By MS/MS		By matching	By matching	By MS/MS	By MS/MS	By MS/MS	+		LFQ intensity B611_LFQ intensity B612	+	8	8	8	45.9	45.9	45.9	26.925	0	39.389	1381600000	12	37	45.9	45.9	45.9
29.2449	29.1298	29.1614	29.8599	29.945	29.8167	29.312	29.4475	29.3501		29.2449	29.1298	29.1614	29.8599	29.945	29.8167	29.312	29.4475	29.3501				By MS/MS	By MS/MS	By MS/MS	By MS/MS	By MS/MS	By MS/MS	By MS/MS	By MS/MS	By MS/MS	+	+	LFQ intensity B611_LFQ intensity B612;LFQ intensity B614_LFQ intensity B612	+	15	15	15	47.9	47.9	47.9	29.722	0	285.01	25762000000	12	296	46	46.4	46.4
24.515	24.8008	24.786	25.0372	24.751	24.9219	25.0939	25.272	25.2877		24.515	24.8008	24.786	25.0372	24.751	24.9219	25.0939	25.272	25.2877				By MS/MS	By MS/MS	By MS/MS	By MS/MS	By MS/MS	By MS/MS	By MS/MS	By MS/MS	By MS/MS		+	LFQ intensity B614_LFQ intensity B612	+	4	4	4	18.2	18.2	18.2	40.794	0	11.543	586260000	16	15	7.3	15.1	15.1
24.8424	24.7653	24.6468	22.6926	24.7476	24.5296	24.6504	24.9393	24.5423		24.8424	24.7653	24.6468	NaN	24.7476	24.5296	24.6504	24.9393	24.5423				By MS/MS	By MS/MS	By MS/MS	By MS/MS	By MS/MS	By MS/MS	By MS/MS	By MS/MS	By MS/MS					3	3	3	28	28	28	10.423	0	9.8827	369220000	4	15	18.3	28	18.3
31.9356	32.1309	31.9854	31.307	31.3442	31.2978	31.6676	31.4614	31.5453		31.9356	32.1309	31.9854	31.307	31.3442	31.2978	31.6676	31.4614	31.5453				By MS/MS	By MS/MS	By MS/MS	By MS/MS	By MS/MS	By MS/MS	By MS/MS	By MS/MS	By MS/MS	+	+	LFQ intensity B611_LFQ intensity B612;LFQ intensity B614_LFQ intensity B612	+	33	33	3	66.6	66.6	6.2	66.594	0	323.31	164570000000	30	962	62.5	63.8	63.8
24.7	24.7462	24.9724	22.9722	23.2975	23.5354	24.0254	24.3878	23.9003		24.7	24.7462	24.9724	NaN	23.2975	23.5354	24.0254	24.3878	23.9003				By MS/MS	By MS/MS	By MS/MS	By MS/MS	By MS/MS	By MS/MS	By MS/MS	By MS/MS	By MS/MS	+	+	LFQ intensity B611_LFQ intensity B612;LFQ intensity B614_LFQ intensity B612	+	4	4	4	21	21	21	25.274	0	22.478	436600000	8	15	21	21	21
24.9663	25.5467	24.9729	25.1599	25.5567	24.9446	25.0306	24.876	24.9567		24.9663	25.5467	24.9729	25.1599	25.5567	24.9446	25.0306	24.876	24.9567				By MS/MS	By MS/MS	By MS/MS	By MS/MS	By MS/MS	By MS/MS	By MS/MS	By MS/MS	By MS/MS					4	4	4	40.3	40.3	40.3	8.4817	0.0015221	2.9795	601060000	3	15	40.3	40.3	40.3
33.6851	33.9071	33.9466	34.1601	33.8899	34.0683	33.3242	33.2691	33.1793		33.6851	33.9071	33.9466	34.1601	33.8899	34.0683	33.3242	33.2691	33.1793				By MS/MS	By MS/MS	By MS/MS	By MS/MS	By MS/MS	By MS/MS	By MS/MS	By MS/MS	By MS/MS		+	LFQ intensity B614_LFQ intensity B612	+	18	18	18	60.8	60.8	60.8	22.525	0	323.31	610600000000	8	850	59.8	57.3	57.3
26.476	26.4117	26.3903	26.8998	26.8846	26.5698	26.5601	26.4258	26.3815		26.476	26.4117	26.3903	26.8998	26.8846	26.5698	26.5601	26.4258	26.3815				By MS/MS	By MS/MS	By MS/MS	By MS/MS	By MS/MS	By MS/MS	By MS/MS	By MS/MS	By MS/MS	+	+	LFQ intensity B611_LFQ intensity B612;LFQ intensity B614_LFQ intensity B612	+	15	15	15	62.8	62.8	62.8	36.149	0	147.55	3239400000	18	92	40.2	52	56
26.6729	26.6033	26.6415	26.6636	26.6248	26.6532	26.8865	26.7657	26.6952		26.6729	26.6033	26.6415	26.6636	26.6248	26.6532	26.8865	26.7657	26.6952				By MS/MS	By MS/MS	By MS/MS	By MS/MS	By MS/MS	By MS/MS	By MS/MS	By MS/MS	By MS/MS		+	LFQ intensity B614_LFQ intensity B612	+	21	21	21	71.7	71.7	71.7	39.741	0	205.7	7294400000	24	179	60.1	62.6	62.9
26.2366	25.9349	26.4125	25.8725	25.8035	25.9289	26.1942	26.3936	26.0529		26.2366	25.9349	26.4125	25.8725	25.8035	25.9289	26.1942	26.3936	26.0529				By MS/MS	By MS/MS	By MS/MS	By MS/MS	By MS/MS	By MS/MS	By MS/MS	By MS/MS	By MS/MS	+	+	LFQ intensity B611_LFQ intensity B612;LFQ intensity B614_LFQ intensity B612	+	17	17	17	30.4	30.4	30.4	75.143	0	56.229	2650000000	34	80	23.3	20.8	21.1
25.5412	24.8518	25.2189	26.2118	25.9945	26.3205	26.3573	26.2918	26.1148		25.5412	24.8518	25.2189	26.2118	25.9945	26.3205	26.3573	26.2918	26.1148				By MS/MS	By MS/MS	By MS/MS	By MS/MS	By MS/MS	By MS/MS	By MS/MS	By MS/MS	By MS/MS	+		LFQ intensity B611_LFQ intensity B612	+	11	11	11	29.8	29.8	29.8	66.423	0	121.59	1879600000	19	56	15	5.6	18
26.3345	26.3436	25.8327	26.6931	26.8848	26.773	26.8824	26.9379	26.7162		26.3345	26.3436	25.8327	26.6931	26.8848	26.773	26.8824	26.9379	26.7162				By MS/MS	By MS/MS	By MS/MS	By MS/MS	By MS/MS	By MS/MS	By MS/MS	By MS/MS	By MS/MS	+		LFQ intensity B611_LFQ intensity B612	+	3	3	3	52.9	52.9	52.9	7.7159	0	40.502	1695200000	3	51	52.9	52.9	52.9
25.6066	25.9123	25.6624	25.6524	25.3458	25.2303	25.708	25.5217	25.5181		25.6066	25.9123	25.6624	25.6524	25.3458	25.2303	25.708	25.5217	25.5181				By MS/MS	By MS/MS	By MS/MS	By MS/MS	By MS/MS	By MS/MS	By MS/MS	By MS/MS	By MS/MS				+	6	6	6	33.2	33.2	33.2	27.112	0	57.266	1107000000	12	28	29.8	23	29.8
22.5468	22.489	22.1267	23.2862	23.2037	22.6214	23.4581	23.3218	24.2165		NaN	NaN	NaN	NaN	NaN	NaN	23.4581	23.3218	24.2165				By MS/MS		By MS/MS	By MS/MS	By MS/MS	By MS/MS	By MS/MS	By MS/MS	By MS/MS				+	3	3	3	13.1	13.1	13.1	23.845	0	6.3688	66968000	9	16	3.9	0	3.9
27.1761	27.143	27.0785	24.7002	24.4821	24.8951	26.0456	26.1995	25.8451		27.1761	27.143	27.0785	24.7002	24.4821	24.8951	26.0456	26.1995	25.8451				By MS/MS	By MS/MS	By MS/MS	By matching	By MS/MS	By MS/MS	By MS/MS	By MS/MS	By MS/MS	+	+	LFQ intensity B611_LFQ intensity B612;LFQ intensity B614_LFQ intensity B612	+	12	12	12	44.2	44.2	44.2	41.63	0	189.64	4639000000	16	90	41.7	44.2	41.7
26.4428	26.2011	26.3327	28.4408	28.5369	28.4969	26.7618	27.2993	27.085		26.4428	26.2011	26.3327	28.4408	28.5369	28.4969	26.7618	27.2993	27.085				By MS/MS	By MS/MS	By MS/MS	By MS/MS	By MS/MS	By MS/MS	By MS/MS	By MS/MS	By MS/MS	+	+	LFQ intensity B611_LFQ intensity B612;LFQ intensity B614_LFQ intensity B612	+	9	9	9	37.8	37.8	37.8	33.829	0	96.043	3794800000	14	125	32.4	35.5	32.4
26.1341	26.3144	26.5026	25.4244	25.6696	25.4376	25.8046	25.8449	25.7867		26.1341	26.3144	26.5026	25.4244	25.6696	25.4376	25.8046	25.8449	25.7867				By MS/MS	By MS/MS	By MS/MS	By MS/MS	By MS/MS	By MS/MS	By MS/MS	By MS/MS	By MS/MS	+	+	LFQ intensity B611_LFQ intensity B612;LFQ intensity B614_LFQ intensity B612	+	12	12	12	29	29	29	70.733	0	88.922	2906700000	26	65	25.8	22.6	22.6
31.295	31.3802	31.3873	31.6316	31.6453	31.8632	31.651	31.677	31.3259		31.295	31.3802	31.3873	31.6316	31.6453	31.8632	31.651	31.677	31.3259				By MS/MS	By MS/MS	By MS/MS	By MS/MS	By MS/MS	By MS/MS	By MS/MS	By MS/MS	By MS/MS	+		LFQ intensity B611_LFQ intensity B612	+	4	4	4	32.2	32.2	32.2	13.639	0	136.8	41333000000	5	50	26.4	26.4	26.4
25.1051	22.3431	23.792	24.9129	24.7313	25.1015	25.3412	25.7353	25.5986		25.1051	NaN	NaN	24.9129	24.7313	25.1015	25.3412	25.7353	25.5986				By matching	By MS/MS	By MS/MS	By MS/MS	By matching	By MS/MS	By MS/MS	By MS/MS	By MS/MS		+	LFQ intensity B614_LFQ intensity B612	+	6	6	6	30.8	30.8	30.8	28.954	0	13.92	546580000	10	17	11.6	13.2	13.2
34.0194	34.1511	34.1466	33.1778	33.3585	33.2665	33.3865	33.4948	33.3044		34.0194	34.1511	34.1466	33.1778	33.3585	33.2665	33.3865	33.4948	33.3044				By MS/MS	By MS/MS	By MS/MS	By MS/MS	By MS/MS	By MS/MS	By MS/MS	By MS/MS	By MS/MS	+		LFQ intensity B611_LFQ intensity B612	+	28	28	28	58.1	58.1	58.1	36.559	0	323.31	636050000000	14	1542	58.1	58.1	56.5
25.907	25.7074	25.5243	25.7726	25.8677	25.988	25.7702	25.9311	25.8009		25.907	25.7074	25.5243	25.7726	25.8677	25.988	25.7702	25.9311	25.8009				By MS/MS	By MS/MS	By MS/MS	By MS/MS	By MS/MS	By MS/MS	By MS/MS	By MS/MS	By MS/MS					4	4	4	38.5	38.5	38.5	18.387	0	45.297	1081300000	10	34	38.5	38.5	38.5
25.2297	25.3351	25.2883	23.5058	23.5627	23.5045	25.2423	25.3787	24.9423		25.2297	25.3351	25.2883	23.5058	23.5627	23.5045	25.2423	25.3787	24.9423				By MS/MS	By MS/MS	By MS/MS	By MS/MS	By MS/MS	By MS/MS	By MS/MS	By MS/MS	By MS/MS	+	+	LFQ intensity B611_LFQ intensity B612;LFQ intensity B614_LFQ intensity B612	+	10	10	10	38.8	38.8	38.8	27.053	0	24.739	1207100000	15	40	21.6	24.6	24.6
22.7669	22.7549	22.793	24.0738	24.035	24.355	21.7014	23.3341	22.0583		NaN	NaN	NaN	24.0738	24.035	24.355	NaN	NaN	NaN							By MS/MS	By MS/MS	By MS/MS				+	+	LFQ intensity B611_LFQ intensity B612;LFQ intensity B614_LFQ intensity B612	+	3	3	3	7.5	7.5	7.5	52.047	0	5.5843	37022000	24	6	0	0	0
24.6932	21.6312	24.9309	24.6628	24.7175	24.5713	24.742	24.6183	24.4259		24.6932	NaN	24.9309	24.6628	24.7175	24.5713	24.742	24.6183	24.4259				By MS/MS	By matching	By MS/MS	By MS/MS	By MS/MS	By MS/MS	By MS/MS	By MS/MS	By MS/MS					4	4	4	16.5	16.5	16.5	57.147	0	16.557	466480000	26	8	12.6	12.6	12.6
30.0209	30.0743	30.078	30.6486	30.7014	30.8429	30.259	30.3841	30.2141		30.0209	30.0743	30.078	30.6486	30.7014	30.8429	30.259	30.3841	30.2141				By MS/MS	By MS/MS	By MS/MS	By MS/MS	By MS/MS	By MS/MS	By MS/MS	By MS/MS	By MS/MS	+	+	LFQ intensity B611_LFQ intensity B612;LFQ intensity B614_LFQ intensity B612	+	32	32	32	54	54	54	69.811	0	323.31	78458000000	27	859	53.4	53.7	53.7
31.2658	31.1183	31.4878	29.9766	30.0962	23.3084	30.8005	30.5267	30.6661		31.2658	31.1183	31.4878	29.9766	30.0962	NaN	30.8005	30.5267	30.6661				By MS/MS	By MS/MS	By MS/MS	By MS/MS	By MS/MS	By MS/MS	By MS/MS	By MS/MS	By MS/MS				+	10	2	2	62.6	24.3	24.3	12.168	0	16.846	15102000000	5	39	62.6	62.6	62.6
28.4707	28.1198	28.164	28.2187	27.9152	28.1335	28.0056	28.8516	28.9226		28.4707	28.1198	28.164	28.2187	27.9152	28.1335	28.0056	28.8516	28.9226				By MS/MS	By MS/MS	By MS/MS	By MS/MS	By MS/MS	By MS/MS	By MS/MS	By MS/MS	By MS/MS				+	5	5	4	66.1	66.1	46.4	6.6606	0	15.592	7244300000	4	73	66.1	66.1	66.1
26.3599	25.7704	25.8624	27.274	27.0752	26.9899	26.476	27.5556	27.3955		26.3599	25.7704	25.8624	27.274	27.0752	26.9899	26.476	27.5556	27.3955				By MS/MS	By MS/MS	By MS/MS	By MS/MS	By MS/MS	By MS/MS	By MS/MS	By MS/MS	By MS/MS	+		LFQ intensity B611_LFQ intensity B612	+	5	4	4	66.1	46.4	46.4	6.7276	0	6.1842	1632700000	4	37	64.3	46.4	64.3
30.7209	30.9212	30.847	30.4162	30.7989	30.4262	30.5183	30.2385	30.3165		30.7209	30.9212	30.847	30.4162	30.7989	30.4262	30.5183	30.2385	30.3165				By MS/MS	By MS/MS	By MS/MS	By MS/MS	By MS/MS	By MS/MS	By MS/MS	By MS/MS	By MS/MS				+	21	21	21	62.9	62.9	62.9	25.361	0	222.66	67994000000	11	465	53.8	53.8	53.8
24.7017	24.5894	25.2436	27.6499	27.6715	27.9072	25.8145	26.4554	26.3327		24.7017	24.5894	25.2436	27.6499	27.6715	27.9072	25.8145	26.4554	26.3327				By MS/MS	By MS/MS	By MS/MS	By MS/MS	By MS/MS	By MS/MS	By MS/MS	By MS/MS	By MS/MS	+	+	LFQ intensity B611_LFQ intensity B612;LFQ intensity B614_LFQ intensity B612	+	35	35	35	45.6	45.6	45.6	109.02	0	148.57	5463900000	47	218	13.2	11.6	21.7
26.1041	25.9709	26.1071	28.184	28.2474	28.514	26.5451	27.0773	26.9888		26.1041	25.9709	26.1071	28.184	28.2474	28.514	26.5451	27.0773	26.9888				By MS/MS	By MS/MS	By MS/MS	By MS/MS	By MS/MS	By MS/MS	By MS/MS	By MS/MS	By MS/MS	+	+	LFQ intensity B611_LFQ intensity B612;LFQ intensity B614_LFQ intensity B612	+	40	40	40	60.7	60.7	60.7	99.444	0	291.4	11687000000	45	366	28.5	28.6	35
24.2255	24.0723	24.2274	25.9393	25.7446	26.1341	25.0916	25.0798	24.5839		24.2255	24.0723	24.2274	25.9393	25.7446	26.1341	25.0916	25.0798	24.5839				By matching	By MS/MS	By matching	By MS/MS	By MS/MS	By MS/MS	By MS/MS	By MS/MS	By MS/MS	+	+	LFQ intensity B611_LFQ intensity B612;LFQ intensity B614_LFQ intensity B612	+	16	16	16	21.8	21.8	21.8	100.39	0	35.987	957870000	43	38	7.4	6.6	5.9
26.684	26.5975	26.3131	24.6132	25.1885	24.4306	26.918	26.9061	26.9772		26.684	26.5975	26.3131	24.6132	25.1885	24.4306	26.918	26.9061	26.9772				By MS/MS	By MS/MS	By MS/MS	By MS/MS	By MS/MS	By MS/MS	By MS/MS	By MS/MS	By MS/MS	+	+	LFQ intensity B611_LFQ intensity B612;LFQ intensity B614_LFQ intensity B612	+	12	12	12	46.5	46.5	46.5	35.95	0	78.134	3811900000	21	70	32.1	31.1	35.2
24.3177	24.1255	24.1084	25.404	25.1989	25.1371	24.0541	24.2439	24.0611		24.3177	24.1255	24.1084	25.404	25.1989	25.1371	24.0541	24.2439	24.0611				By matching	By matching	By matching	By MS/MS	By MS/MS	By MS/MS	By matching	By MS/MS	By matching	+	+	LFQ intensity B611_LFQ intensity B612;LFQ intensity B614_LFQ intensity B612	+	5	5	5	19.7	19.7	19.7	39.565	0	12.147	457270000	22	16	15.5	12.7	12.7
25.9826	26.2101	26.1506	26.362	26.249	26.7459	26.3369	26.4764	26.2025		25.9826	26.2101	26.1506	26.362	26.249	26.7459	26.3369	26.4764	26.2025				By MS/MS	By MS/MS	By MS/MS	By MS/MS	By MS/MS	By MS/MS	By MS/MS	By MS/MS	By MS/MS				+	14	14	14	35	35	35	68.653	0	79.853	3310900000	25	95	18.8	20.5	23.9
25.2779	25.427	25.1292	24.856	25.8	24.1325	25.4994	25.6482	25.6793		25.2779	25.427	25.1292	24.856	25.8	24.1325	25.4994	25.6482	25.6793				By MS/MS	By MS/MS	By MS/MS	By MS/MS	By MS/MS	By MS/MS	By MS/MS	By MS/MS	By MS/MS					6	6	6	19.5	19.5	19.5	45.213	0	13.322	943790000	18	23	19.5	17.8	13.9
25.4576	25.5168	25.6162	25.987	26.1844	26.1621	26.4793	26.4636	26.3416		25.4576	25.5168	25.6162	25.987	26.1844	26.1621	26.4793	26.4636	26.3416				By MS/MS	By MS/MS	By MS/MS	By MS/MS	By MS/MS	By MS/MS	By MS/MS	By MS/MS	By MS/MS	+	+	LFQ intensity B611_LFQ intensity B612;LFQ intensity B614_LFQ intensity B612	+	43	43	43	26.1	26.1	26.1	200.08	0	309.27	7684400000	88	276	21.9	20.6	23
27.0435	26.8714	26.9841	27.8065	27.8723	27.8593	27.3157	27.3709	27.1695		27.0435	26.8714	26.9841	27.8065	27.8723	27.8593	27.3157	27.3709	27.1695				By MS/MS	By MS/MS	By MS/MS	By MS/MS	By MS/MS	By MS/MS	By MS/MS	By MS/MS	By MS/MS	+	+	LFQ intensity B611_LFQ intensity B612;LFQ intensity B614_LFQ intensity B612	+	6	6	6	83.2	83.2	83.2	11.224	0	25.329	2727600000	5	89	83.2	83.2	62.4
25.0678	24.4564	24.7386	24.7341	24.393	24.2874	24.7159	25.1941	24.8025		25.0678	24.4564	24.7386	24.7341	24.393	24.2874	24.7159	25.1941	24.8025				By MS/MS	By MS/MS	By MS/MS	By MS/MS	By MS/MS	By MS/MS	By MS/MS	By MS/MS	By MS/MS				+	5	5	5	8.2	8.2	8.2	96.737	0	7.5851	473570000	47	12	6	6	6
29.2634	29.3412	29.1859	30.3231	30.1966	30.3747	29.5812	29.7059	29.576		29.2634	29.3412	29.1859	30.3231	30.1966	30.3747	29.5812	29.7059	29.576				By MS/MS	By MS/MS	By MS/MS	By MS/MS	By MS/MS	By MS/MS	By MS/MS	By MS/MS	By MS/MS	+	+	LFQ intensity B611_LFQ intensity B612;LFQ intensity B614_LFQ intensity B612	+	12	12	12	36.8	36.8	36.8	23.59	0	158.35	28069000000	7	233	36.8	35.3	36.8
24.4548	23.6162	24.086	26.5295	26.7326	26.9901	25.0156	25.3807	25.5147		24.4548	23.6162	24.086	26.5295	26.7326	26.9901	25.0156	25.3807	25.5147				By MS/MS	By MS/MS	By matching	By MS/MS	By MS/MS	By MS/MS	By MS/MS	By MS/MS	By MS/MS	+	+	LFQ intensity B611_LFQ intensity B612;LFQ intensity B614_LFQ intensity B612	+	11	11	11	24.7	24.7	24.7	60.627	0	42.483	1259500000	19	61	12.8	4.9	11.7
28.3944	28.3474	28.5376	28.0257	28.2092	27.8466	28.4743	28.4151	28.3589		28.3944	28.3474	28.5376	28.0257	28.2092	27.8466	28.4743	28.4151	28.3589				By MS/MS	By MS/MS	By MS/MS	By MS/MS	By MS/MS	By MS/MS	By MS/MS	By MS/MS	By MS/MS	+	+	LFQ intensity B611_LFQ intensity B612;LFQ intensity B614_LFQ intensity B612	+	9	9	9	42.8	42.8	42.8	32.264	0	63.023	5308400000	12	68	37.1	42.8	39.2
27.1898	27.0538	27.0571	26.9447	26.9087	26.9133	27.3756	27.3189	27.352		27.1898	27.0538	27.0571	26.9447	26.9087	26.9133	27.3756	27.3189	27.352				By MS/MS	By MS/MS	By MS/MS	By MS/MS	By MS/MS	By MS/MS	By MS/MS	By MS/MS	By MS/MS	+	+	LFQ intensity B611_LFQ intensity B612;LFQ intensity B614_LFQ intensity B612	+	18	18	18	39.5	39.5	39.5	63.652	0	153.61	9054600000	31	191	35.3	39.5	29.4
28.636	28.6535	28.6716	28.6248	28.8692	28.5899	28.942	28.8628	28.7911		28.636	28.6535	28.6716	28.6248	28.8692	28.5899	28.942	28.8628	28.7911				By MS/MS	By MS/MS	By MS/MS	By MS/MS	By MS/MS	By MS/MS	By MS/MS	By MS/MS	By MS/MS				+	8	8	8	37.3	37.3	37.3	27.962	0	67.743	14007000000	12	155	37.3	37.3	37.3
28.4448	28.1635	28.795	31.0121	31.2632	31.2319	29.0204	29.5805	29.3752		28.4448	28.1635	28.795	31.0121	31.2632	31.2319	29.0204	29.5805	29.3752				By MS/MS	By MS/MS	By MS/MS	By MS/MS	By MS/MS	By MS/MS	By MS/MS	By MS/MS	By MS/MS	+	+	LFQ intensity B611_LFQ intensity B612;LFQ intensity B614_LFQ intensity B612	+	55	55	55	67.1	67.1	67.1	80.842	0	323.31	74455000000	45	964	61.9	55.5	59.2
26.2671	26.2065	26.0869	26.2012	26.4536	26.3937	27.0323	26.9726	26.8241		26.2671	26.2065	26.0869	26.2012	26.4536	26.3937	27.0323	26.9726	26.8241				By MS/MS	By MS/MS	By MS/MS	By MS/MS	By MS/MS	By MS/MS	By MS/MS	By MS/MS	By MS/MS		+	LFQ intensity B614_LFQ intensity B612	+	10	10	10	41.7	41.7	41.7	36.224	0	41.926	2763200000	14	67	39	31	17.2
28.9755	28.5569	29.0219	31.3608	31.6548	31.7878	29.4663	30.0738	29.8778		28.9755	28.5569	29.0219	31.3608	31.6548	31.7878	29.4663	30.0738	29.8778				By MS/MS	By MS/MS	By MS/MS	By MS/MS	By MS/MS	By MS/MS	By MS/MS	By MS/MS	By MS/MS	+	+	LFQ intensity B611_LFQ intensity B612;LFQ intensity B614_LFQ intensity B612	+	28	28	28	64.6	64.6	64.6	42.083	0	323.31	38356000000	24	542	53.5	50.5	52.7
28.1343	28.2647	27.7801	28.1575	27.9689	28.2813	27.8827	27.6531	28.0182		28.1343	28.2647	27.7801	28.1575	27.9689	28.2813	27.8827	27.6531	28.0182				By MS/MS	By MS/MS	By MS/MS	By MS/MS	By MS/MS	By MS/MS	By MS/MS	By MS/MS	By MS/MS					4	4	4	47.6	47.6	47.6	12.738	0	34.248	5389500000	5	76	38.1	47.6	38.1
29.7962	29.9502	29.632	29.3082	29.442	29.4923	29.7516	29.1213	29.0768		29.7962	29.9502	29.632	29.3082	29.442	29.4923	29.7516	29.1213	29.0768				By MS/MS	By MS/MS	By MS/MS	By MS/MS	By MS/MS	By MS/MS	By MS/MS	By MS/MS	By MS/MS	+		LFQ intensity B611_LFQ intensity B612	+	11	1	1	58.2	5.4	5.4	20.551	0	6.3843	10751000000	7	52	50.5	58.2	58.2
24.1189	24.2351	24.0501	21.995	21.991	21.9658	25.4828	24.7997	24.9943		24.1189	24.2351	24.0501	21.995	21.991	21.9658	25.4828	24.7997	24.9943				By MS/MS	By MS/MS	By MS/MS	By matching	By matching	By matching	By MS/MS	By MS/MS	By MS/MS	+	+	LFQ intensity B611_LFQ intensity B612;LFQ intensity B614_LFQ intensity B612	+	10	10	10	15.7	15.7	15.7	84.46	0	25.667	947510000	44	34	9.5	6.4	10.9
26.4688	26.6046	26.6313	26.3082	26.3988	26.5724	27.196	27.3574	27.4044		26.4688	26.6046	26.6313	26.3082	26.3988	26.5724	27.196	27.3574	27.4044				By MS/MS	By MS/MS	By MS/MS	By MS/MS	By MS/MS	By MS/MS	By MS/MS	By MS/MS	By MS/MS		+	LFQ intensity B614_LFQ intensity B612	+	5	5	5	26.6	26.6	26.6	26.875	0	11.666	3058600000	11	68	22.7	15.9	15.9
26.1569	26.3585	26.1113	25.8622	25.8754	26.043	26.3059	26.1731	26.0567		26.1569	26.3585	26.1113	25.8622	25.8754	26.043	26.3059	26.1731	26.0567				By MS/MS	By MS/MS	By MS/MS	By MS/MS	By MS/MS	By MS/MS	By MS/MS	By MS/MS	By MS/MS	+	+	LFQ intensity B611_LFQ intensity B612;LFQ intensity B614_LFQ intensity B612	+	10	10	10	32.9	32.9	32.9	41.461	0	45.302	1560900000	17	35	24.2	29.2	20.5
23.1454	22.9434	21.8346	27.1576	27.1165	27.8116	22.6424	26.9752	26.389		NaN	NaN	NaN	27.1576	27.1165	27.8116	NaN	26.9752	26.389				By MS/MS	By matching	By matching	By MS/MS	By MS/MS	By MS/MS	By MS/MS	By MS/MS	By MS/MS	+		LFQ intensity B611_LFQ intensity B612	+	3	3	3	25.1	25.1	25.1	19.287	0	70.293	633330000	6	12	14.3	14.3	14.3
31.4006	31.2699	29.9654	30.9839	30.7611	30.7336	32.388	32.1945	32.1039		31.4006	31.2699	29.9654	30.9839	30.7611	30.7336	32.388	32.1945	32.1039				By MS/MS	By MS/MS	By MS/MS	By MS/MS	By MS/MS	By MS/MS	By MS/MS	By MS/MS	By MS/MS		+	LFQ intensity B614_LFQ intensity B612	+	40	40	40	40.3	40.3	40.3	128.53	0	315.9	32263000000	63	254	26.2	19.8	13.5
25.0933	25.1361	25.0594	23.3254	23.0651	23.3871	24.5069	24.885	24.8063		25.0933	25.1361	25.0594	23.3254	23.0651	23.3871	24.5069	24.885	24.8063				By MS/MS	By MS/MS	By MS/MS	By matching	By matching	By matching	By MS/MS	By MS/MS	By MS/MS	+	+	LFQ intensity B611_LFQ intensity B612;LFQ intensity B614_LFQ intensity B612	+	11	11	11	16.6	16.6	16.6	122.05	0	42.985	715690000	57	41	12.9	9.3	13.6
25.4716	25.3274	25.5797	24.7998	24.8058	24.9516	26.1073	26.3099	26.1425		25.4716	25.3274	25.5797	24.7998	24.8058	24.9516	26.1073	26.3099	26.1425				By MS/MS	By MS/MS	By MS/MS	By MS/MS	By MS/MS	By MS/MS	By MS/MS	By MS/MS	By MS/MS	+	+	LFQ intensity B611_LFQ intensity B612;LFQ intensity B614_LFQ intensity B612	+	20	20	20	37.8	37.8	37.8	77.721	0	145.32	3088500000	38	95	24.2	22.7	20.4
25.0977	25.0053	25.0589	25.0726	25.0173	25.0333	25.2895	25.2474	25.2189		25.0977	25.0053	25.0589	25.0726	25.0173	25.0333	25.2895	25.2474	25.2189				By MS/MS	By MS/MS	By MS/MS	By MS/MS	By MS/MS	By MS/MS	By MS/MS	By MS/MS	By MS/MS		+	LFQ intensity B614_LFQ intensity B612	+	16	16	16	39.4	39.4	39.4	61.662	0	45.677	2126100000	32	62	36.4	32.2	33.8
25.6503	25.3553	25.3313	26.4067	26.27	26.8061	26.6171	26.5812	26.374		25.6503	25.3553	25.3313	26.4067	26.27	26.8061	26.6171	26.5812	26.374				By MS/MS	By MS/MS	By MS/MS	By MS/MS	By MS/MS	By MS/MS	By MS/MS	By MS/MS	By MS/MS	+		LFQ intensity B611_LFQ intensity B612	+	16	16	16	39.1	39.1	39.1	66.952	0	94.828	3059300000	28	98	19.2	21.6	22.3
26.557	26.6271	26.5007	26.3465	26.5316	26.7029	27.2514	27.1163	27.0221		26.557	26.6271	26.5007	26.3465	26.5316	26.7029	27.2514	27.1163	27.0221				By MS/MS	By MS/MS	By MS/MS	By MS/MS	By MS/MS	By MS/MS	By MS/MS	By MS/MS	By MS/MS		+	LFQ intensity B614_LFQ intensity B612	+	39	39	39	36.3	36.3	36.3	135.12	0	229.16	9729400000	63	263	29.5	28.4	28.6
26.4535	26.2083	26.092	25.5126	25.7207	25.8336	26.5776	26.6143	26.4767		26.4535	26.2083	26.092	25.5126	25.7207	25.8336	26.5776	26.6143	26.4767				By MS/MS	By MS/MS	By MS/MS	By MS/MS	By MS/MS	By MS/MS	By MS/MS	By MS/MS	By MS/MS	+	+	LFQ intensity B611_LFQ intensity B612;LFQ intensity B614_LFQ intensity B612	+	11	11	11	30.7	30.7	30.7	49.482	0	51.613	3306400000	25	75	21.7	26.7	21.5
25.0313	25.5416	25.2186	24.7061	24.388	24.5376	24.9121	24.866	25.5127		25.0313	25.5416	25.2186	24.7061	24.388	24.5376	24.9121	24.866	25.5127				By MS/MS	By MS/MS	By MS/MS	By MS/MS	By MS/MS	By MS/MS	By MS/MS	By MS/MS	By MS/MS	+	+	LFQ intensity B611_LFQ intensity B612;LFQ intensity B614_LFQ intensity B612	+	11	11	11	11.7	11.7	11.7	181.95	0	26.7	891490000	87	29	8.5	3.8	5.5
27.4648	27.5264	27.4633	27.5316	27.4581	27.558	27.4768	27.5231	27.2772		27.4648	27.5264	27.4633	27.5316	27.4581	27.558	27.4768	27.5231	27.2772				By MS/MS	By MS/MS	By MS/MS	By MS/MS	By MS/MS	By MS/MS	By MS/MS	By MS/MS	By MS/MS					11	11	11	49.5	49.5	49.5	36.772	0	116.48	7242200000	15	166	49.5	49.5	41.2
26.3853	26.2992	26.3672	25.7974	25.744	25.9537	25.9393	25.8038	25.9168		26.3853	26.2992	26.3672	25.7974	25.744	25.9537	25.9393	25.8038	25.9168				By MS/MS	By MS/MS	By MS/MS	By MS/MS	By MS/MS	By MS/MS	By MS/MS	By MS/MS	By MS/MS	+		LFQ intensity B611_LFQ intensity B612	+	8	8	8	31.9	31.9	31.9	32.314	0	65.081	2699600000	16	65	31.9	31.9	31.9
26.3617	26.3536	26.3127	27.1013	26.8263	27.0625	26.5623	26.6839	26.5173		26.3617	26.3536	26.3127	27.1013	26.8263	27.0625	26.5623	26.6839	26.5173				By MS/MS	By MS/MS	By MS/MS	By MS/MS	By MS/MS	By MS/MS	By MS/MS	By MS/MS	By MS/MS	+	+	LFQ intensity B611_LFQ intensity B612;LFQ intensity B614_LFQ intensity B612	+	13	6	6	62.6	41.1	41.1	21.634	0	18.505	1989000000	12	46	53.2	53.2	44.7
24.4165	24.5277	24.8104	25.0406	24.9544	25.256	24.6621	24.8011	24.638		24.4165	24.5277	24.8104	25.0406	24.9544	25.256	24.6621	24.8011	24.638				By MS/MS	By MS/MS	By MS/MS	By MS/MS	By MS/MS	By MS/MS	By MS/MS	By MS/MS	By MS/MS	+	+	LFQ intensity B611_LFQ intensity B612;LFQ intensity B614_LFQ intensity B612	+	8	8	8	16	16	16	81.733	0	43.756	612500000	32	26	10.9	10.9	8.5
26.0934	26.0145	26.1874	26.2433	26.4752	26.4173	26.5055	26.8061	26.4769		26.0934	26.0145	26.1874	26.2433	26.4752	26.4173	26.5055	26.8061	26.4769				By MS/MS	By MS/MS	By MS/MS	By MS/MS	By MS/MS	By MS/MS	By MS/MS	By MS/MS	By MS/MS	+		LFQ intensity B611_LFQ intensity B612	+	13	13	13	42.4	42.4	42.4	44.924	0	66.543	3198900000	18	101	37.7	37.7	37.7
25.5083	24.9707	24.9294	24.6573	24.4258	23.8538	24.6761	24.3067	24.7766		25.5083	24.9707	24.9294	24.6573	24.4258	NaN	24.6761	24.3067	24.7766				By MS/MS	By MS/MS	By MS/MS	By MS/MS	By MS/MS	By matching	By MS/MS	By MS/MS	By MS/MS	+		LFQ intensity B611_LFQ intensity B612	+	7	6	6	14.8	13.6	13.6	74.179	0	45.636	635120000	24	11	13.2	13.2	9
22.8853	24.8814	24.5894	21.9797	22.8189	24.1022	25.2277	24.7342	25.4442		NaN	24.8814	24.5894	NaN	NaN	NaN	25.2277	24.7342	25.4442				By matching	By matching	By MS/MS	By matching	By matching	By matching	By MS/MS	By MS/MS	By MS/MS		+	LFQ intensity B614_LFQ intensity B612	+	5	5	5	19.4	19.4	19.4	45.273	0	4.6765	454830000	23	9	6.7	9.4	19.4
28.2772	28.3158	28.1083	28.5508	28.5683	28.7821	28.4054	28.2806	28.3638		28.2772	28.3158	28.1083	28.5508	28.5683	28.7821	28.4054	28.2806	28.3638				By MS/MS	By MS/MS	By MS/MS	By MS/MS	By MS/MS	By MS/MS	By MS/MS	By MS/MS	By MS/MS	+	+	LFQ intensity B611_LFQ intensity B612;LFQ intensity B614_LFQ intensity B612	+	5	5	5	32.9	32.9	32.9	15.471	0	23.317	7998400000	7	95	32.9	32.9	32.9
29.9912	29.9074	29.7606	29.5935	29.0891	29.6356	29.7788	29.9326	29.5503		29.9912	29.9074	29.7606	29.5935	29.0891	29.6356	29.7788	29.9326	29.5503				By MS/MS	By MS/MS	By MS/MS	By MS/MS	By MS/MS	By MS/MS	By MS/MS	By MS/MS	By MS/MS	+		LFQ intensity B611_LFQ intensity B612	+	3	3	3	22.7	22.7	22.7	9.8502	0	5.5124	16570000000	6	44	22.7	22.7	22.7
29.9609	29.9221	29.8764	30.1278	30.3064	30.4369	30.1156	30.2833	29.9781		29.9609	29.9221	29.8764	30.1278	30.3064	30.4369	30.1156	30.2833	29.9781				By MS/MS	By MS/MS	By MS/MS	By MS/MS	By MS/MS	By MS/MS	By MS/MS	By MS/MS	By MS/MS	+		LFQ intensity B611_LFQ intensity B612	+	7	7	7	56.4	56.4	56.4	8.8264	0	75.284	22783000000	3	226	56.4	56.4	56.4
31.2524	31.4773	31.3348	29.7599	29.8759	29.8755	30.8305	30.7004	30.5331		31.2524	31.4773	31.3348	29.7599	29.8759	29.8755	30.8305	30.7004	30.5331				By MS/MS	By MS/MS	By MS/MS	By MS/MS	By MS/MS	By MS/MS	By MS/MS	By MS/MS	By MS/MS	+	+	LFQ intensity B611_LFQ intensity B612;LFQ intensity B614_LFQ intensity B612	+	21	2	2	69.6	3.9	3.9	39.062	0	22.125	20887000000	18	77	69.6	69.3	69.6
25.4224	25.4856	25.415	25.4531	25.343	25.4638	25.4809	25.4293	25.5469		25.4224	25.4856	25.415	25.4531	25.343	25.4638	25.4809	25.4293	25.5469				By MS/MS	By MS/MS	By MS/MS	By MS/MS	By MS/MS	By MS/MS	By MS/MS	By MS/MS	By MS/MS					10	10	10	15.8	15.8	15.8	110.03	0	28.21	884140000	48	28	12.3	12.4	8.1
26.5593	26.6123	26.2328	27.0074	26.8994	26.9756	26.7718	26.8152	26.947		26.5593	26.6123	26.2328	27.0074	26.8994	26.9756	26.7718	26.8152	26.947				By MS/MS	By MS/MS	By MS/MS	By MS/MS	By MS/MS	By MS/MS	By MS/MS	By MS/MS	By MS/MS	+		LFQ intensity B611_LFQ intensity B612	+	20	11	11	46.4	23.3	23.3	56.393	0	86.231	2900300000	24	76	33.4	30.7	32.8
28.5887	28.4232	28.528	28.6541	28.7555	28.7921	28.8771	29.1444	29.1862		28.5887	28.4232	28.528	28.6541	28.7555	28.7921	28.8771	29.1444	29.1862				By MS/MS	By MS/MS	By MS/MS	By MS/MS	By MS/MS	By MS/MS	By MS/MS	By MS/MS	By MS/MS	+	+	LFQ intensity B611_LFQ intensity B612;LFQ intensity B614_LFQ intensity B612	+	22	22	9	49.3	49.3	17	56.584	0	323.31	22893000000	21	364	40.7	35.4	37.1
24.3178	24.2022	24.8049	24.6421	24.6375	24.6389	25.7899	25.8465	25.6883		24.3178	NaN	24.8049	24.6421	24.6375	24.6389	25.7899	25.8465	25.6883				By MS/MS	By matching	By matching	By MS/MS	By MS/MS	By MS/MS	By MS/MS	By MS/MS	By MS/MS		+	LFQ intensity B614_LFQ intensity B612	+	4	4	4	24.8	24.8	24.8	14.585	0	17.841	523800000	2	14	24.8	9.5	24.1
26.1082	25.7548	22.7734	25.9829	26.5679	26.1142	25.8074	26.0466	26.4107		26.1082	25.7548	NaN	25.9829	26.5679	26.1142	25.8074	26.0466	26.4107				By MS/MS	By MS/MS	By MS/MS	By MS/MS	By MS/MS	By MS/MS	By MS/MS	By MS/MS	By MS/MS					9	1	1	55	9.9	9.9	21.657	0	9.7191	677060000	10	22	47.1	47.1	47.1
24.8417	25.3252	25.0007	24.6592	24.8041	24.5206	26.002	25.6294	25.9049		24.8417	25.3252	25.0007	24.6592	24.8041	24.5206	26.002	25.6294	25.9049				By MS/MS	By MS/MS	By MS/MS	By MS/MS	By MS/MS	By MS/MS	By MS/MS	By MS/MS	By MS/MS	+	+	LFQ intensity B611_LFQ intensity B612;LFQ intensity B614_LFQ intensity B612	+	8	8	8	28.1	28.1	28.1	39.122	0	25.644	1260000000	20	27	24.6	24.6	22.3
24.1404	24.8893	25.0669	24.1774	24.7408	24.4545	25.1111	24.9668	24.8174		24.1404	24.8893	25.0669	24.1774	24.7408	24.4545	25.1111	24.9668	24.8174				By MS/MS	By MS/MS	By MS/MS	By MS/MS	By MS/MS	By MS/MS	By MS/MS	By MS/MS	By MS/MS		+	LFQ intensity B614_LFQ intensity B612	+	7	7	7	24	24	24	44.509	0	55.199	669550000	25	23	6.7	13.2	10.6
22.5726	23.3899	20.9232	22.8026	22.8367	22.627	23.2936	22.8891	23.6251		NaN	NaN	NaN	22.8026	22.8367	NaN	23.2936	22.8891	23.6251					By MS/MS	By matching	By matching	By MS/MS	By matching	By MS/MS	By MS/MS	By MS/MS		+	LFQ intensity B614_LFQ intensity B612		3	3	3	6.8	6.8	6.8	91.089	0	10.827	126020000	35	9	0	5.1	5.1
22.9069	23.3524	22.7891	23.7889	21.9461	23.298	23.6804	24.0206	23.6396		NaN	NaN	NaN	NaN	NaN	NaN	23.6804	24.0206	23.6396								By matching	By matching	By MS/MS	By MS/MS	By MS/MS				+	4	4	4	4.2	4.2	4.2	128.79	0	4.7025	142220000	50	6	0	0	0
27.1547	27.167	27.8154	27.2799	27.3624	27.6239	27.2039	27.2183	27.2374		27.1547	27.167	27.8154	27.2799	27.3624	27.6239	27.2039	27.2183	27.2374				By MS/MS	By MS/MS	By MS/MS	By MS/MS	By MS/MS	By MS/MS	By MS/MS	By MS/MS	By MS/MS					32	32	31	55.8	55.8	54.6	87.561	0	323.31	18443000000	37	406	52	51.5	53.3
31.6909	31.7442	31.7176	29.6254	29.7387	29.5305	31.0504	30.8277	31.0156		31.6909	31.7442	31.7176	29.6254	29.7387	29.5305	31.0504	30.8277	31.0156				By MS/MS	By MS/MS	By MS/MS	By MS/MS	By MS/MS	By MS/MS	By MS/MS	By MS/MS	By MS/MS	+	+	LFQ intensity B611_LFQ intensity B612;LFQ intensity B614_LFQ intensity B612	+	33	33	33	72.8	72.8	72.8	51.906	0	323.31	177960000000	26	877	64.4	72.8	72.4
24.4242	24.284	24.5323	25.9046	25.5424	25.6778	25.3743	24.9245	24.9471		24.4242	24.284	24.5323	25.9046	25.5424	25.6778	25.3743	24.9245	24.9471				By MS/MS	By MS/MS	By MS/MS	By MS/MS	By MS/MS	By MS/MS	By MS/MS	By MS/MS	By MS/MS	+	+	LFQ intensity B611_LFQ intensity B612;LFQ intensity B614_LFQ intensity B612	+	5	5	5	28.9	28.9	28.9	16.444	0	6.7423	579500000	12	26	18.8	18.8	18.8
25.8345	25.8753	25.8782	25.7755	25.9408	25.587	26.1887	26.3804	26.1441		25.8345	25.8753	25.8782	25.7755	25.9408	25.587	26.1887	26.3804	26.1441				By MS/MS	By MS/MS	By MS/MS	By MS/MS	By MS/MS	By MS/MS	By MS/MS	By MS/MS	By MS/MS		+	LFQ intensity B614_LFQ intensity B612	+	17	17	17	33.8	33.8	33.8	72.727	0	69.556	2943600000	36	80	24.8	26.9	23.9
28.0087	27.9167	27.9725	27.6346	27.4049	27.6183	27.4534	27.4625	27.2323		28.0087	27.9167	27.9725	27.6346	27.4049	27.6183	27.4534	27.4625	27.2323				By MS/MS	By MS/MS	By MS/MS	By MS/MS	By MS/MS	By MS/MS	By MS/MS	By MS/MS	By MS/MS	+		LFQ intensity B611_LFQ intensity B612	+	6	6	6	46.4	46.4	46.4	20.65	0	16.219	6204700000	8	75	46.4	46.4	46.4
27.953	27.9252	28.0613	21.5484	27.115	22.9157	27.9123	27.7309	27.6005		27.953	27.9252	28.0613	NaN	27.115	NaN	27.9123	27.7309	27.6005				By MS/MS	By MS/MS	By MS/MS	By MS/MS	By MS/MS	By MS/MS	By MS/MS	By MS/MS	By MS/MS	+	+	LFQ intensity B611_LFQ intensity B612;LFQ intensity B614_LFQ intensity B612	+	10	10	10	27.8	27.8	27.8	63.057	0	20.45	2244000000	33	26	24.8	23.7	27.5
26.4667	26.5003	26.3129	27.5017	27.4374	27.4297	26.7543	26.7248	26.6223		26.4667	26.5003	26.3129	27.5017	27.4374	27.4297	26.7543	26.7248	26.6223				By MS/MS	By MS/MS	By MS/MS	By MS/MS	By MS/MS	By MS/MS	By MS/MS	By MS/MS	By MS/MS	+	+	LFQ intensity B611_LFQ intensity B612;LFQ intensity B614_LFQ intensity B612	+	23	23	23	44.4	44.4	44.4	71.382	0	170.57	4985800000	33	177	35.3	35.3	36
24.973	24.6352	24.8519	25.0326	24.8833	23.1248	24.885	24.5653	24.8438		24.973	24.6352	24.8519	25.0326	24.8833	NaN	24.885	24.5653	24.8438				By MS/MS	By MS/MS	By MS/MS	By MS/MS	By MS/MS	By MS/MS	By MS/MS	By MS/MS	By MS/MS					3	3	3	15.2	15.2	15.2	27.757	0	12.643	378260000	13	16	15.2	15.2	15.2
23.8579	24.2689	23.0177	25.0584	25.2287	23.9686	24.3069	24.0431	25.2586		NaN	24.2689	NaN	25.0584	25.2287	23.9686	24.3069	24.0431	25.2586				By MS/MS	By MS/MS	By MS/MS	By MS/MS	By MS/MS	By MS/MS	By MS/MS	By MS/MS	By MS/MS				+	6	6	6	39.2	39.2	39.2	18.21	0	7.6109	538540000	9	22	17.1	25.3	12
28.6551	28.6894	28.7777	29.0794	29.0766	29.0777	28.515	28.6516	28.0581		28.6551	28.6894	28.7777	29.0794	29.0766	29.0777	28.515	28.6516	28.0581				By MS/MS	By MS/MS	By MS/MS	By MS/MS	By MS/MS	By MS/MS	By MS/MS	By MS/MS	By MS/MS	+	+	LFQ intensity B611_LFQ intensity B612;LFQ intensity B614_LFQ intensity B612	+	13	2	2	59.1	8.7	8.7	14.235	0	11.177	6467300000	6	45	59.1	59.1	59.1
22.2751	23.2222	22.5124	24.3507	22.0275	23.3684	23.9354	24.2	24.1765		NaN	NaN	NaN	NaN	NaN	NaN	23.9354	24.2	24.1765					By matching	By matching	By matching			By MS/MS	By MS/MS	By MS/MS				+	3	3	3	5.8	5.8	5.8	71.304	0	3.5188	139310000	29	6	0	1.6	1.6
28.1401	28.0823	27.9808	27.714	27.9974	27.8388	27.9879	27.9436	27.8795		28.1401	28.0823	27.9808	27.714	27.9974	27.8388	27.9879	27.9436	27.8795				By MS/MS	By MS/MS	By MS/MS	By MS/MS	By MS/MS	By MS/MS	By MS/MS	By MS/MS	By MS/MS	+		LFQ intensity B611_LFQ intensity B612	+	55	55	55	55.6	55.6	55.6	140.48	0	323.31	31506000000	66	699	48	51.7	52.8
34.5908	34.6271	34.6092	34.5355	34.4808	34.4934	34.2502	34.2461	34.0873		34.5908	34.6271	34.6092	34.5355	34.4808	34.4934	34.2502	34.2461	34.0873				By MS/MS	By MS/MS	By MS/MS	By MS/MS	By MS/MS	By MS/MS	By MS/MS	By MS/MS	By MS/MS	+	+	LFQ intensity B611_LFQ intensity B612;LFQ intensity B614_LFQ intensity B612	+	57	57	57	68.9	68.9	68.9	69.876	0	323.31	1612600000000	30	2711	66.6	66.6	67.6
25.5437	25.5822	25.6925	25.9363	26.0879	26.2657	26.4451	26.3665	26.3337		25.5437	25.5822	25.6925	25.9363	26.0879	26.2657	26.4451	26.3665	26.3337				By MS/MS	By MS/MS	By MS/MS	By MS/MS	By MS/MS	By MS/MS	By MS/MS	By MS/MS	By MS/MS	+	+	LFQ intensity B611_LFQ intensity B612;LFQ intensity B614_LFQ intensity B612	+	22	22	22	42.2	42.2	42.2	80.19	0	134.25	3693000000	35	153	23.1	27.1	26.1
22.8971	22.7357	22.9225	22.3423	22.1202	22.3875	22.4546	22.8052	22.8668		22.8971	22.7357	22.9225	22.3423	22.1202	22.3875	22.4546	22.8052	22.8668				By MS/MS	By MS/MS	By MS/MS	By MS/MS	By MS/MS	By MS/MS	By MS/MS	By MS/MS	By MS/MS	+	+	LFQ intensity B611_LFQ intensity B612;LFQ intensity B614_LFQ intensity B612	+	1	1	1	5.2	5.2	5.2	39.575	0.0094086	1.2123	70580000	18	15	5.2	5.2	5.2
26.1034	25.8749	25.8819	26.3699	26.2557	26.5231	26.6585	26.7498	26.742		26.1034	25.8749	25.8819	26.3699	26.2557	26.5231	26.6585	26.7498	26.742				By MS/MS	By MS/MS	By MS/MS	By MS/MS	By MS/MS	By MS/MS	By MS/MS	By MS/MS	By MS/MS	+	+	LFQ intensity B611_LFQ intensity B612;LFQ intensity B614_LFQ intensity B612	+	16	16	16	29.8	29.8	29.8	78.78	0	140.88	3668600000	33	105	25.9	22.3	20.9
25.5103	26.3613	26.5304	22.7935	22.4223	21.8971	24.5127	22.7103	24.8712		25.5103	26.3613	26.5304	NaN	NaN	NaN	24.5127	NaN	24.8712				By MS/MS	By MS/MS	By MS/MS		By matching	By matching	By MS/MS	By MS/MS	By MS/MS	+	+	LFQ intensity B611_LFQ intensity B612;LFQ intensity B614_LFQ intensity B612	+	3	3	3	39.1	39.1	39.1	12.392	0	47.236	695170000	6	23	39.1	39.1	25.5
23.5799	23.8713	22.3368	24.0929	24.312	24.2453	23.5805	23.6863	23.6887		23.5799	23.8713	NaN	24.0929	24.312	24.2453	23.5805	23.6863	23.6887				By matching	By matching	By matching	By MS/MS	By MS/MS	By MS/MS	By MS/MS	By matching	By MS/MS		+	LFQ intensity B614_LFQ intensity B612	+	5	5	5	9	9	9	86.617	0.0015267	3.0269	220480000	32	9	3	3	1.4
23.3207	23.4504	23.3557	23.5303	23.2503	23.3723	23.4482	23.7961	23.249		23.3207	23.4504	23.3557	23.5303	23.2503	23.3723	23.4482	23.7961	23.249				By MS/MS	By MS/MS	By MS/MS	By MS/MS	By MS/MS	By MS/MS	By MS/MS	By MS/MS	By MS/MS					5	5	5	10	10	10	89.512	0	15.141	212350000	44	13	5	5	5
24.814	24.9183	24.7566	24.5817	24.6328	24.4289	25.1592	24.8057	24.925		24.814	24.9183	24.7566	24.5817	24.6328	24.4289	25.1592	24.8057	24.925				By MS/MS	By MS/MS	By MS/MS	By MS/MS	By MS/MS	By MS/MS	By MS/MS	By MS/MS	By MS/MS	+	+	LFQ intensity B611_LFQ intensity B612;LFQ intensity B614_LFQ intensity B612	+	9	9	9	5.6	5.6	5.6	224.85	0	21.207	887250000	104	22	3.7	4.6	5
25.8766	26.0648	26.5606	26.6585	26.3846	27.0072	26.5149	26.4476	26.2494		25.8766	26.0648	26.5606	26.6585	26.3846	27.0072	26.5149	26.4476	26.2494				By MS/MS	By MS/MS	By MS/MS	By MS/MS	By MS/MS	By MS/MS	By MS/MS	By MS/MS	By MS/MS				+	11	11	11	42.4	42.4	42.4	31.311	0	65.279	3609800000	13	96	42.4	42.4	42.4
25.9183	25.9699	25.8761	26.1976	26.3444	26.2596	26.8874	26.8646	26.6943		25.9183	25.9699	25.8761	26.1976	26.3444	26.2596	26.8874	26.8646	26.6943				By MS/MS	By MS/MS	By MS/MS	By MS/MS	By MS/MS	By MS/MS	By MS/MS	By MS/MS	By MS/MS	+	+	LFQ intensity B611_LFQ intensity B612;LFQ intensity B614_LFQ intensity B612	+	8	8	8	27.9	27.9	27.9	38.546	0	69.378	2005200000	15	57	16.4	18.5	16.4
28.4178	28.5141	28.4986	28.3784	28.2821	28.4309	28.1026	28.1968	28.0922		28.4178	28.5141	28.4986	28.3784	28.2821	28.4309	28.1026	28.1968	28.0922				By MS/MS	By MS/MS	By MS/MS	By MS/MS	By MS/MS	By MS/MS	By MS/MS	By MS/MS	By MS/MS		+	LFQ intensity B614_LFQ intensity B612	+	13	13	13	40.7	40.7	40.7	27.803	0	122.64	13076000000	11	198	40.7	40.7	40.7
22.6872	23.1798	20.9399	25.1574	24.9214	25.6592	23.1157	23.6691	23.1638		NaN	NaN	NaN	25.1574	24.9214	25.6592	23.1157	23.6691	23.1638				By matching			By MS/MS	By MS/MS	By MS/MS	By MS/MS	By MS/MS	By MS/MS	+	+	LFQ intensity B611_LFQ intensity B612;LFQ intensity B614_LFQ intensity B612	+	2	2	2	14.3	14.3	14.3	21.687	0.0014706	2.5304	135010000	8	14	5.3	0	0
27.593	27.4651	27.4842	29.1891	29.3683	29.3614	27.8963	28.3457	28.3049		27.593	27.4651	27.4842	29.1891	29.3683	29.3614	27.8963	28.3457	28.3049				By MS/MS	By MS/MS	By MS/MS	By MS/MS	By MS/MS	By MS/MS	By MS/MS	By MS/MS	By MS/MS	+	+	LFQ intensity B611_LFQ intensity B612;LFQ intensity B614_LFQ intensity B612	+	61	61	61	64.5	64.5	64.5	135.61	0	323.31	27642000000	60	771	52.5	51.7	50.7
27.2222	27.1642	27.0986	24.5022	24.3754	23.7196	26.4465	26.4787	26.5113		27.2222	27.1642	27.0986	24.5022	24.3754	23.7196	26.4465	26.4787	26.5113				By MS/MS	By MS/MS	By MS/MS	By MS/MS	By MS/MS	By MS/MS	By MS/MS	By MS/MS	By MS/MS	+	+	LFQ intensity B611_LFQ intensity B612;LFQ intensity B614_LFQ intensity B612	+	21	21	20	38.5	38.5	37.2	66.03	0	226.32	9479000000	29	184	38.5	38.5	36.6
27.0047	26.9749	26.8383	26.8232	27.0701	26.9922	27.7868	27.6094	27.62		27.0047	26.9749	26.8383	26.8232	27.0701	26.9922	27.7868	27.6094	27.62				By MS/MS	By MS/MS	By MS/MS	By MS/MS	By MS/MS	By MS/MS	By MS/MS	By MS/MS	By MS/MS		+	LFQ intensity B614_LFQ intensity B612	+	27	27	27	48.3	48.3	48.3	70.361	0	226.37	7468800000	39	171	34.2	32.9	29.3
25.3984	25.418	24.299	25.9157	25.8162	26.1713	26.4656	26.4591	26.106		25.3984	25.418	24.299	25.9157	25.8162	26.1713	26.4656	26.4591	26.106				By MS/MS	By MS/MS	By MS/MS	By MS/MS	By MS/MS	By MS/MS	By MS/MS	By MS/MS	By MS/MS	+	+	LFQ intensity B611_LFQ intensity B612;LFQ intensity B614_LFQ intensity B612	+	18	18	18	45	45	45	57.673	0	107.48	3210100000	27	96	28.9	32.6	15.7
26.4523	26.556	26.4966	27.4953	27.4985	27.6076	26.6887	26.8697	27.0205		26.4523	26.556	26.4966	27.4953	27.4985	27.6076	26.6887	26.8697	27.0205				By MS/MS	By MS/MS	By MS/MS	By MS/MS	By MS/MS	By MS/MS	By MS/MS	By MS/MS	By MS/MS	+	+	LFQ intensity B611_LFQ intensity B612;LFQ intensity B614_LFQ intensity B612	+	32	32	32	62.3	62.3	62.3	55.488	0	126.46	8570800000	32	308	43	44	40.1
26.9465	26.7753	26.9193	25.6716	25.7937	25.5366	26.1795	25.7153	26.1586		26.9465	26.7753	26.9193	25.6716	25.7937	25.5366	26.1795	25.7153	26.1586				By MS/MS	By MS/MS	By MS/MS	By MS/MS	By MS/MS	By MS/MS	By MS/MS	By MS/MS	By MS/MS	+		LFQ intensity B611_LFQ intensity B612	+	7	7	7	52.5	52.5	52.5	16.67	0	27.503	2040500000	9	63	39.9	52.5	52.5
26.5099	26.3676	26.3311	26.4222	26.4995	26.5404	26.9329	27.1749	27.0593		26.5099	26.3676	26.3311	26.4222	26.4995	26.5404	26.9329	27.1749	27.0593				By MS/MS	By MS/MS	By MS/MS	By MS/MS	By MS/MS	By MS/MS	By MS/MS	By MS/MS	By MS/MS		+	LFQ intensity B614_LFQ intensity B612	+	18	18	18	48.8	48.8	48.8	61.772	0	217.49	4047900000	31	121	31.5	30.1	31.7
26.6337	26.5337	26.4488	26.3765	26.2703	25.8881	26.0609	26.0213	25.9306		26.6337	26.5337	26.4488	26.3765	26.2703	25.8881	26.0609	26.0213	25.9306				By MS/MS	By MS/MS	By MS/MS	By MS/MS	By MS/MS	By MS/MS	By MS/MS	By MS/MS	By MS/MS	+		LFQ intensity B611_LFQ intensity B612	+	10	10	10	46.9	46.9	46.9	34.897	0	73.328	2404500000	20	71	41.7	41.7	41.7
28.3723	28.3805	28.3035	28.5409	28.3458	28.7511	28.4971	28.4683	28.4032		28.3723	28.3805	28.3035	28.5409	28.3458	28.7511	28.4971	28.4683	28.4032				By MS/MS	By MS/MS	By MS/MS	By MS/MS	By MS/MS	By MS/MS	By MS/MS	By MS/MS	By MS/MS				+	27	27	27	64.5	64.5	64.5	45.609	0	214.63	20512000000	24	387	61.8	61.3	61.8
26.1876	26.4208	26.3411	25.9964	26.1145	26.0378	26.4367	26.4881	26.4242		26.1876	26.4208	26.3411	25.9964	26.1145	26.0378	26.4367	26.4881	26.4242				By MS/MS	By MS/MS	By MS/MS	By MS/MS	By MS/MS	By MS/MS	By MS/MS	By MS/MS	By MS/MS	+	+	LFQ intensity B611_LFQ intensity B612;LFQ intensity B614_LFQ intensity B612	+	35	35	35	43.5	43.5	43.5	119.35	0	218.61	7849900000	53	298	34.9	37.2	38
33.6647	33.7624	33.6179	33.4497	33.379	33.5473	33.3093	33.1827	33.201		33.6647	33.7624	33.6179	33.4497	33.379	33.5473	33.3093	33.1827	33.201				By MS/MS	By MS/MS	By MS/MS	By MS/MS	By MS/MS	By MS/MS	By MS/MS	By MS/MS	By MS/MS	+	+	LFQ intensity B611_LFQ intensity B612;LFQ intensity B614_LFQ intensity B612	+	14	14	14	50.5	50.5	50.5	25.447	0	218	336140000000	7	2029	48.2	40.9	47.7
25.5961	25.6563	25.8639	26.3801	26.357	26.7096	26.771	26.632	26.2559		25.5961	25.6563	25.8639	26.3801	26.357	26.7096	26.771	26.632	26.2559				By MS/MS	By MS/MS	By MS/MS	By MS/MS	By MS/MS	By MS/MS	By MS/MS	By MS/MS	By MS/MS	+		LFQ intensity B611_LFQ intensity B612	+	10	10	10	37.2	37.2	37.2	33.482	0	29.595	2210000000	16	41	19	23.8	22.1
25.7821	24.9212	25.4061	25.4605	25.0181	24.9725	24.5392	25.2135	25.5588		25.7821	24.9212	25.4061	25.4605	25.0181	24.9725	24.5392	25.2135	25.5588				By MS/MS	By MS/MS	By MS/MS	By MS/MS	By MS/MS	By MS/MS	By MS/MS	By MS/MS	By MS/MS					11	11	11	15.2	15.2	15.2	108.49	0	39.963	1046500000	50	34	8.3	5.9	5.5
27.0963	27.0948	26.9415	26.8986	26.9976	26.9759	27.3541	27.2435	27.3414		27.0963	27.0948	26.9415	26.8986	26.9976	26.9759	27.3541	27.2435	27.3414				By MS/MS	By MS/MS	By MS/MS	By MS/MS	By MS/MS	By MS/MS	By MS/MS	By MS/MS	By MS/MS		+	LFQ intensity B614_LFQ intensity B612	+	20	20	20	53.7	53.7	53.7	56.177	0	184.58	7222600000	24	198	47.6	47.6	44.3
24.3775	24.0674	24.0855	23.3489	23.1245	22.7812	25.1914	25.5091	25.6775		24.3775	24.0674	24.0855	23.3489	23.1245	22.7812	25.1914	25.5091	25.6775				By MS/MS	By MS/MS	By MS/MS	By MS/MS	By MS/MS	By MS/MS	By MS/MS	By MS/MS	By MS/MS	+	+	LFQ intensity B611_LFQ intensity B612;LFQ intensity B614_LFQ intensity B612	+	4	4	4	17.8	17.8	17.8	33.102	0	24.197	559590000	14	26	3.8	8.9	3.8
28.576	28.6791	28.8583	27.758	27.812	27.9742	28.622	28.6439	28.3596		28.576	28.6791	28.8583	27.758	27.812	27.9742	28.622	28.6439	28.3596				By MS/MS	By MS/MS	By MS/MS	By MS/MS	By MS/MS	By MS/MS	By MS/MS	By MS/MS	By MS/MS	+	+	LFQ intensity B611_LFQ intensity B612;LFQ intensity B614_LFQ intensity B612	+	15	2	2	51.5	8.3	8.3	24.422	0	4.6537	6317600000	8	54	44.6	50.5	44.6
27.0969	27.2693	27.2825	28.0213	28.2364	27.6536	27.449	27.381	27.4871		27.0969	27.2693	27.2825	28.0213	28.2364	27.6536	27.449	27.381	27.4871				By MS/MS	By MS/MS	By MS/MS	By MS/MS	By MS/MS	By MS/MS	By MS/MS	By MS/MS	By MS/MS	+	+	LFQ intensity B611_LFQ intensity B612;LFQ intensity B614_LFQ intensity B612	+	3	3	3	34.9	34.9	34.9	9.6599	0	25.782	2270400000	3	31	34.9	17.4	17.4
25.8942	25.3628	26.1124	26.8942	26.7121	26.7717	26.0584	26.0969	25.8406		25.8942	25.3628	26.1124	26.8942	26.7121	26.7717	26.0584	26.0969	25.8406				By MS/MS	By MS/MS	By MS/MS	By MS/MS	By MS/MS	By MS/MS	By MS/MS	By MS/MS	By MS/MS	+	+	LFQ intensity B611_LFQ intensity B612;LFQ intensity B614_LFQ intensity B612	+	15	15	15	60	60	60	41.689	0	44.246	1890500000	20	63	26.4	25.9	23.7
25.7215	25.6275	26.1507	24.9726	27.1372	24.9744	25.4973	25.1099	22.4375		25.7215	25.6275	26.1507	24.9726	27.1372	24.9744	25.4973	25.1099	NaN				By MS/MS	By MS/MS	By MS/MS	By MS/MS	By MS/MS	By MS/MS	By MS/MS	By MS/MS	By MS/MS					3	3	3	12.5	12.5	12.5	15.356	0.0014793	2.6211	601070000	4	7	11.8	11.8	11.8
26.8618	26.4265	26.6388	27.0167	26.4503	26.7277	26.5092	26.4897	26.3595		26.8618	26.4265	26.6388	27.0167	26.4503	26.7277	26.5092	26.4897	26.3595				By MS/MS	By MS/MS	By MS/MS	By MS/MS	By MS/MS	By MS/MS	By MS/MS	By MS/MS	By MS/MS					4	4	4	8.6	8.6	8.6	54.831	0.001462	2.3588	927430000	25	10	4.9	4.9	4.9
25.8417	25.7877	25.9545	25.0779	25.2753	24.996	26.1476	26.0047	26.1202		25.8417	25.7877	25.9545	25.0779	25.2753	24.996	26.1476	26.0047	26.1202				By MS/MS	By MS/MS	By MS/MS	By MS/MS	By MS/MS	By MS/MS	By MS/MS	By MS/MS	By MS/MS	+	+	LFQ intensity B611_LFQ intensity B612;LFQ intensity B614_LFQ intensity B612	+	40	40	40	22.4	22.4	22.4	252.49	0	239.83	4980800000	124	139	14.1	14.3	12.3
26.6439	26.6255	26.7307	27.2296	27.2888	27.2837	26.819	26.7819	26.6323		26.6439	26.6255	26.7307	27.2296	27.2888	27.2837	26.819	26.7819	26.6323				By MS/MS	By MS/MS	By MS/MS	By MS/MS	By MS/MS	By MS/MS	By MS/MS	By MS/MS	By MS/MS	+	+	LFQ intensity B611_LFQ intensity B612;LFQ intensity B614_LFQ intensity B612	+	13	13	13	37.5	37.5	37.5	56.972	0	183.14	4433400000	17	101	28.9	28.9	27.3
25.4024	25.4169	24.6875	24.8301	24.8403	24.4371	25.8271	26.1549	25.7243		25.4024	25.4169	24.6875	24.8301	24.8403	24.4371	25.8271	26.1549	25.7243				By MS/MS	By MS/MS	By MS/MS	By MS/MS	By MS/MS	By MS/MS	By MS/MS	By MS/MS	By MS/MS		+	LFQ intensity B614_LFQ intensity B612	+	9	9	9	27.8	27.8	27.8	61.906	0	98.212	1766700000	24	80	24.9	25.8	15.1
26.3854	26.1874	26.2851	27.1213	27.0652	27.1682	26.2506	26.3518	26.2992		26.3854	26.1874	26.2851	27.1213	27.0652	27.1682	26.2506	26.3518	26.2992				By MS/MS	By MS/MS	By MS/MS	By MS/MS	By MS/MS	By MS/MS	By MS/MS	By MS/MS	By MS/MS	+	+	LFQ intensity B611_LFQ intensity B612;LFQ intensity B614_LFQ intensity B612	+	17	17	17	60.3	60.3	60.3	34.447	0	70.833	5090200000	16	154	57.7	54.7	54.7
29.5776	29.4646	29.5233	31.6602	31.9624	31.8566	29.9348	30.4541	30.4915		29.5776	29.4646	29.5233	31.6602	31.9624	31.8566	29.9348	30.4541	30.4915				By MS/MS	By MS/MS	By MS/MS	By MS/MS	By MS/MS	By MS/MS	By MS/MS	By MS/MS	By MS/MS	+	+	LFQ intensity B611_LFQ intensity B612;LFQ intensity B614_LFQ intensity B612	+	148	148	144	70.8	70.8	68.8	250.35	0	323.31	209740000000	127	2925	58.6	58.8	58.8
27.3402	27.3157	27.2022	26.8648	26.8347	26.7661	27.8024	27.9656	27.8001		27.3402	27.3157	27.2022	26.8648	26.8347	26.7661	27.8024	27.9656	27.8001				By MS/MS	By MS/MS	By MS/MS	By MS/MS	By MS/MS	By MS/MS	By MS/MS	By MS/MS	By MS/MS	+	+	LFQ intensity B611_LFQ intensity B612;LFQ intensity B614_LFQ intensity B612	+	17	17	17	57.3	57.3	57.3	46.65	0	176.34	8765200000	19	215	55.2	39.5	52.5
25.7131	25.4589	25.3271	26.3556	26.1042	26.1872	26.4555	26.3319	26.2		25.7131	25.4589	25.3271	26.3556	26.1042	26.1872	26.4555	26.3319	26.2				By MS/MS	By MS/MS	By MS/MS	By MS/MS	By MS/MS	By MS/MS	By MS/MS	By MS/MS	By MS/MS	+		LFQ intensity B611_LFQ intensity B612	+	22	22	22	27.4	27.4	27.4	101.92	0	93.542	3228900000	44	122	14.5	16.9	14
30.0093	29.631	29.9048	29.8274	29.6992	29.8679	29.93	30.31	30.1094		30.0093	29.631	29.9048	29.8274	29.6992	29.8679	29.93	30.31	30.1094				By MS/MS	By MS/MS	By MS/MS	By MS/MS	By MS/MS	By MS/MS	By MS/MS	By MS/MS	By MS/MS		+	LFQ intensity B614_LFQ intensity B612	+	9	9	9	71.8	71.8	71.8	16.002	0	155.68	25032000000	7	194	64.8	64.8	64.8
22.4767	22.7053	21.463	22.5122	22.356	21.2588	22.9654	22.8986	23.2169		22.4767	22.7053	NaN	NaN	NaN	NaN	22.9654	22.8986	23.2169				By MS/MS	By matching	By MS/MS		By MS/MS	By matching	By MS/MS	By MS/MS	By MS/MS		+	LFQ intensity B614_LFQ intensity B612	+	3	3	3	6	6	6	90.087	0	3.4277	64858000	42	7	3.8	3.8	2.1
22.8392	23.5469	21.2634	23.8306	22.6424	22.1588	23.6455	23.7069	23.6096		NaN	23.5469	NaN	23.8306	NaN	NaN	23.6455	23.7069	23.6096				By MS/MS	By matching		By matching	By MS/MS	By MS/MS	By MS/MS	By matching	By MS/MS					3	3	3	19.7	19.7	19.7	30.271	0	8.7287	148570000	12	8	5.3	12.1	0
26.6335	26.6084	26.5993	27.1868	27.9001	26.0238	27.1976	26.822	26.969		26.6335	26.6084	26.5993	27.1868	27.9001	26.0238	27.1976	26.822	26.969				By MS/MS	By MS/MS	By MS/MS	By MS/MS	By MS/MS	By MS/MS	By MS/MS	By MS/MS	By MS/MS					4	4	4	30.1	30.1	30.1	16.275	0	24.455	2237500000	6	53	24.7	30.1	24.7
31.8924	32.0226	31.9855	29.9488	30.1405	30.1347	31.1106	31.1261	30.9056		31.8924	32.0226	31.9855	29.9488	30.1405	30.1347	31.1106	31.1261	30.9056				By MS/MS	By MS/MS	By MS/MS	By MS/MS	By MS/MS	By MS/MS	By MS/MS	By MS/MS	By MS/MS	+	+	LFQ intensity B611_LFQ intensity B612;LFQ intensity B614_LFQ intensity B612	+	15	6	6	64.2	27.3	27.3	19.961	0	107.49	70594000000	10	186	64.2	64.2	63.1
25.2008	25.0698	24.5806	25.6698	25.5235	26.0481	25.9654	26.1346	25.9304		25.2008	25.0698	24.5806	25.6698	25.5235	26.0481	25.9654	26.1346	25.9304				By MS/MS	By MS/MS	By MS/MS	By MS/MS	By MS/MS	By MS/MS	By MS/MS	By MS/MS	By MS/MS	+		LFQ intensity B611_LFQ intensity B612	+	17	17	17	35.7	35.7	35.7	52.418	0	45.31	1709400000	35	63	12.5	15.5	13.2
23.6633	22.4812	23.5495	23.8479	24.0447	23.9866	23.9113	23.5755	23.7042		23.6633	NaN	NaN	23.8479	24.0447	23.9866	23.9113	23.5755	23.7042				By matching	By matching		By MS/MS	By MS/MS	By MS/MS	By matching	By MS/MS	By MS/MS				+	3	3	3	8.5	8.5	8.5	50.252	0	7.1852	148970000	28	6	5.3	2.5	0
25.1079	24.6231	25.1673	22.8211	24.4434	22.4181	25.9802	25.5193	25.9744		25.1079	24.6231	25.1673	NaN	24.4434	NaN	25.9802	25.5193	25.9744				By MS/MS	By MS/MS	By MS/MS	By MS/MS	By MS/MS	By matching	By MS/MS	By MS/MS	By MS/MS	+	+	LFQ intensity B611_LFQ intensity B612;LFQ intensity B614_LFQ intensity B612	+	7	7	7	24.6	24.6	24.6	54.07	0	59.598	693230000	25	16	12.7	9.3	9.3
27.8028	27.2147	27.4475	22.7319	22.1637	22.2607	27.009	27.1897	27.334		27.8028	27.2147	27.4475	NaN	NaN	NaN	27.009	27.1897	27.334				By MS/MS	By MS/MS	By MS/MS	By matching	By MS/MS	By MS/MS	By MS/MS	By MS/MS	By MS/MS	+	+	LFQ intensity B611_LFQ intensity B612;LFQ intensity B614_LFQ intensity B612	+	9	9	9	26.3	26.3	26.3	64.854	0	23.24	2232700000	32	15	19.6	12.5	21.5
31.5679	31.5654	31.5181	31.0224	31.1163	30.9759	31.2638	31.1373	30.9837		31.5679	31.5654	31.5181	31.0224	31.1163	30.9759	31.2638	31.1373	30.9837				By MS/MS	By MS/MS	By MS/MS	By MS/MS	By MS/MS	By MS/MS	By MS/MS	By MS/MS	By MS/MS	+		LFQ intensity B611_LFQ intensity B612	+	10	10	1	63.1	63.1	6.9	18.242	0	58.973	107970000000	7	355	63.1	63.1	63.1
25.0597	25.0429	24.6905	23.7893	24.042	24.301	25.3148	25.2924	25.2732		25.0597	25.0429	24.6905	23.7893	24.042	24.301	25.3148	25.2924	25.2732				By MS/MS	By MS/MS	By MS/MS	By matching	By MS/MS	By MS/MS	By MS/MS	By MS/MS	By MS/MS	+	+	LFQ intensity B611_LFQ intensity B612;LFQ intensity B614_LFQ intensity B612	+	17	17	17	23.5	23.5	23.5	115.93	0	59.026	1602100000	48	46	15.3	18.8	10.3
24.3102	22.8177	23.5658	24.6352	24.4242	22.5053	25.2461	24.4766	24.4773		24.3102	NaN	NaN	24.6352	24.4242	NaN	25.2461	24.4766	24.4773				By MS/MS		By matching	By matching	By matching	By matching	By MS/MS	By MS/MS	By MS/MS					3	3	3	9.1	9.1	9.1	44.231	0	5.8578	244220000	15	6	4.5	0	2
22.2281	21.604	21.6852	24.5731	24.669	24.5717	24.6678	23.6206	21.6284		NaN	NaN	NaN	24.5731	24.669	24.5717	24.6678	NaN	NaN				By matching	By matching		By MS/MS	By matching	By matching	By MS/MS	By matching	By MS/MS	+		LFQ intensity B611_LFQ intensity B612	+	2	2	2	20.2	20.2	20.2	19.818	0	8.6618	190680000	8	5	13.7	13.7	0
29.6773	29.6502	29.5641	30.1516	30.259	30.3342	29.9507	30.0026	29.9783		29.6773	29.6502	29.5641	30.1516	30.259	30.3342	29.9507	30.0026	29.9783				By MS/MS	By MS/MS	By MS/MS	By MS/MS	By MS/MS	By MS/MS	By MS/MS	By MS/MS	By MS/MS	+	+	LFQ intensity B611_LFQ intensity B612;LFQ intensity B614_LFQ intensity B612	+	43	43	43	58.1	58.1	58.1	74.409	0	323.31	78851000000	34	882	49.9	47.8	51.2
25.2554	25.4938	25.4786	25.9221	25.9098	26.0215	26.2158	26.122	26.0134		25.2554	25.4938	25.4786	25.9221	25.9098	26.0215	26.2158	26.122	26.0134				By MS/MS	By MS/MS	By MS/MS	By MS/MS	By MS/MS	By MS/MS	By MS/MS	By MS/MS	By MS/MS	+	+	LFQ intensity B611_LFQ intensity B612;LFQ intensity B614_LFQ intensity B612	+	36	36	36	50.1	50.1	50.1	101.24	0	323.31	5913600000	38	235	37.2	35.3	33.7
28.3171	28.7467	28.6228	21.7872	28.4028	22.7032	28.2265	24.1069	28.1229		28.3171	28.7467	28.6228	NaN	28.4028	NaN	28.2265	NaN	28.1229				By MS/MS	By MS/MS	By MS/MS	By MS/MS	By MS/MS	By MS/MS	By MS/MS	By MS/MS	By MS/MS				+	2	2	2	3.6	3.6	3.6	63.26	0.0081633	1.3891	3344000000	28	6	3.6	3.6	3.6
25.0396	24.5427	25.1139	24.72	25.2033	21.841	25.0653	24.8851	24.9457		25.0396	24.5427	25.1139	24.72	25.2033	NaN	25.0653	24.8851	24.9457				By MS/MS	By MS/MS	By MS/MS	By MS/MS	By MS/MS	By MS/MS	By MS/MS	By MS/MS	By MS/MS					7	7	7	21	21	21	54.106	0	17.35	592000000	30	19	15.2	13.9	11.9
24.2371	24.5267	25.5424	25.6651	25.8454	25.7841	24.7758	24.8669	24.1806		24.2371	24.5267	25.5424	25.6651	25.8454	25.7841	24.7758	24.8669	24.1806				By MS/MS	By MS/MS	By MS/MS	By MS/MS	By MS/MS	By MS/MS	By MS/MS	By MS/MS	By MS/MS	+	+	LFQ intensity B611_LFQ intensity B612;LFQ intensity B614_LFQ intensity B612	+	6	6	6	33.2	33.2	33.2	23.949	0	25.698	761520000	10	24	21.8	29.9	29.9
34.2457	34.2672	34.2529	33.8814	34.1775	33.8639	33.8829	33.8346	33.7614		34.2457	34.2672	34.2529	33.8814	34.1775	33.8639	33.8829	33.8346	33.7614				By MS/MS	By MS/MS	By MS/MS	By MS/MS	By MS/MS	By MS/MS	By MS/MS	By MS/MS	By MS/MS	+		LFQ intensity B611_LFQ intensity B612	+	55	55	55	85.7	85.7	85.7	56.717	0	323.31	1427900000000	31	5222	85.7	84.6	85.7
24.6105	24.9694	24.6394	23.9513	23.8914	23.7282	24.8168	24.9607	24.6858		24.6105	24.9694	24.6394	23.9513	23.8914	23.7282	24.8168	24.9607	24.6858				By MS/MS	By MS/MS	By MS/MS	By MS/MS	By MS/MS	By MS/MS	By MS/MS	By MS/MS	By MS/MS	+	+	LFQ intensity B611_LFQ intensity B612;LFQ intensity B614_LFQ intensity B612	+	12	12	12	16.9	16.9	16.9	89.19	0	18.854	974480000	39	35	8.6	10.2	4.5
23.6522	21.7956	24.9379	24.5722	25.2579	25.0574	24.4726	23.1547	24.4945		23.6522	NaN	24.9379	24.5722	25.2579	25.0574	24.4726	23.1547	24.4945				By MS/MS	By MS/MS	By MS/MS	By MS/MS	By MS/MS	By MS/MS	By MS/MS	By MS/MS	By MS/MS					8	8	8	16.9	16.9	16.9	67.73	0	8.6434	348610000	35	17	3.9	3.7	3.7
26.4822	25.7803	22.3892	26.6428	26.6102	26.6465	26.598	26.379	26.6402		26.4822	25.7803	NaN	26.6428	26.6102	26.6465	26.598	26.379	26.6402				By MS/MS	By MS/MS	By matching	By MS/MS	By MS/MS	By MS/MS	By MS/MS	By MS/MS	By MS/MS				+	9	9	9	8.8	8.8	8.8	145.16	0	12.636	946400000	64	22	4.9	3.3	1.3
22.8898	23.3632	22.1665	25.1936	24.5353	25.1412	21.5215	22.3003	21.6754		NaN	NaN	NaN	25.1936	24.5353	25.1412	NaN	NaN	NaN							By MS/MS	By MS/MS	By MS/MS				+	+	LFQ intensity B611_LFQ intensity B612;LFQ intensity B614_LFQ intensity B612	+	5	5	5	33.1	33.1	33.1	19.935	0	3.5301	55140000	9	8	0	0	0
27.7571	27.688	27.7761	28.305	28.5722	28.165	27.886	27.9273	27.7864		27.7571	27.688	27.7761	28.305	28.5722	28.165	27.886	27.9273	27.7864				By MS/MS	By MS/MS	By MS/MS	By MS/MS	By MS/MS	By MS/MS	By MS/MS	By MS/MS	By MS/MS	+	+	LFQ intensity B611_LFQ intensity B612;LFQ intensity B614_LFQ intensity B612	+	21	21	21	34	34	34	65.144	0	53.66	5452200000	33	131	21.9	24.6	22.8
26.957	26.9568	26.7117	27.4539	27.4406	27.4233	26.9525	27.02	26.7745		26.957	26.9568	26.7117	27.4539	27.4406	27.4233	26.9525	27.02	26.7745				By MS/MS	By MS/MS	By MS/MS	By MS/MS	By MS/MS	By MS/MS	By MS/MS	By MS/MS	By MS/MS	+	+	LFQ intensity B611_LFQ intensity B612;LFQ intensity B614_LFQ intensity B612	+	19	19	19	48.8	48.8	48.8	56.498	0	151.86	5306400000	26	133	35.8	40.7	38.6
26.054	26.0443	26.1346	27.8118	27.7745	27.8605	26.9192	26.9534	27.1065		26.054	26.0443	26.1346	27.8118	27.7745	27.8605	26.9192	26.9534	27.1065				By MS/MS	By MS/MS	By MS/MS	By MS/MS	By MS/MS	By MS/MS	By MS/MS	By MS/MS	By MS/MS	+	+	LFQ intensity B611_LFQ intensity B612;LFQ intensity B614_LFQ intensity B612	+	23	23	23	53	53	53	65.212	0	281.16	8623300000	30	196	31.2	32	34.2
22.6891	22.453	24.2669	21.6731	21.7287	21.1907	25.1031	24.832	25.1883		NaN	NaN	24.2669	NaN	NaN	NaN	25.1031	24.832	25.1883				By MS/MS	By MS/MS	By MS/MS	By matching	By matching	By matching	By MS/MS	By MS/MS	By MS/MS	+	+	LFQ intensity B611_LFQ intensity B612;LFQ intensity B614_LFQ intensity B612	+	4	4	4	26	26	26	27.544	0	19.105	337190000	9	17	4.9	4.9	16.7
28.1891	28.3458	28.3644	28.4642	28.1999	29.1089	28.1203	28.4221	28.3061		28.1891	28.3458	28.3644	28.4642	28.1999	29.1089	28.1203	28.4221	28.3061				By MS/MS	By MS/MS	By MS/MS	By MS/MS	By MS/MS	By MS/MS	By MS/MS	By MS/MS	By MS/MS					8	8	8	36.6	36.6	36.6	27.974	0	37.157	6837100000	8	94	21.7	21.7	21.7
23.4792	23.302	22.403	24.1291	23.9835	24.0451	23.7555	23.6767	22.2026		NaN	NaN	NaN	24.1291	23.9835	24.0451	NaN	NaN	NaN							By MS/MS	By MS/MS	By MS/MS			By matching	+		LFQ intensity B611_LFQ intensity B612	+	4	4	4	4.4	4.4	4.4	100.23	0.001548	3.2536	33599000	46	7	0	0	0
25.2504	24.7449	25.2442	23.7876	23.655	23.7581	25.5055	25.186	25.1967		25.2504	24.7449	25.2442	23.7876	23.655	23.7581	25.5055	25.186	25.1967				By MS/MS	By MS/MS	By MS/MS	By MS/MS	By MS/MS	By matching	By MS/MS	By MS/MS	By MS/MS	+	+	LFQ intensity B611_LFQ intensity B612;LFQ intensity B614_LFQ intensity B612	+	11	11	11	28.4	28.4	28.4	66.201	0	46.065	1269500000	24	35	24.4	16.8	23.9
25.3853	22.4121	22.5377	25.7995	25.7488	26.1162	26.4829	26.4577	26.259		25.3853	NaN	NaN	25.7995	25.7488	26.1162	26.4829	26.4577	26.259				By MS/MS	By MS/MS	By MS/MS	By MS/MS	By MS/MS	By MS/MS	By MS/MS	By MS/MS	By MS/MS	+	+	LFQ intensity B611_LFQ intensity B612;LFQ intensity B614_LFQ intensity B612	+	10	10	10	22.9	22.9	22.9	72.001	0	48.218	1135900000	24	42	7.2	1.6	1.6
23.636	24.3923	23.8568	23.2451	23.8314	23.6502	25.7425	25.376	26.1848		23.636	24.3923	23.8568	23.2451	23.8314	23.6502	25.7425	25.376	26.1848				By MS/MS	By MS/MS	By MS/MS	By matching	By matching	By matching	By MS/MS	By MS/MS	By MS/MS		+	LFQ intensity B614_LFQ intensity B612	+	12	12	12	12.2	12.2	12.2	144.95	0	31.487	767140000	67	27	6.2	5.7	4.1
22.7891	21.7194	21.9792	24.6518	24.4214	24.5689	24.4556	24.1812	24.2582		NaN	NaN	NaN	24.6518	24.4214	24.5689	24.4556	24.1812	24.2582				By matching	By matching	By matching	By matching	By matching	By MS/MS	By MS/MS	By MS/MS	By MS/MS	+	+	LFQ intensity B611_LFQ intensity B612;LFQ intensity B614_LFQ intensity B612	+	3	3	3	6.7	6.7	6.7	57.261	0	17.876	197530000	20	5	3.1	3.1	3.1
26.2509	26.1296	26.0927	26.1041	26.4776	26.1647	26.8673	26.9067	26.8707		26.2509	26.1296	26.0927	26.1041	26.4776	26.1647	26.8673	26.9067	26.8707				By MS/MS	By MS/MS	By MS/MS	By MS/MS	By MS/MS	By MS/MS	By MS/MS	By MS/MS	By MS/MS		+	LFQ intensity B614_LFQ intensity B612	+	18	18	18	61.4	61.4	61.4	57.686	0	159.2	5093200000	22	150	46.6	47.8	49.5
25.5162	25.1853	25.4311	25.8787	25.7882	25.8128	25.8832	25.793	25.7793		25.5162	25.1853	25.4311	25.8787	25.7882	25.8128	25.8832	25.793	25.7793				By MS/MS	By MS/MS	By MS/MS	By MS/MS	By MS/MS	By MS/MS	By MS/MS	By MS/MS	By MS/MS	+		LFQ intensity B611_LFQ intensity B612	+	12	12	12	22.7	22.7	22.7	60.053	0	50.237	1805400000	22	58	17.3	15.4	14.8
28.8276	29.0174	29.0274	29.2395	29.3835	29.1984	29.2363	29.08	29.2621		28.8276	29.0174	29.0274	29.2395	29.3835	29.1984	29.2363	29.08	29.2621				By MS/MS	By MS/MS	By MS/MS	By MS/MS	By MS/MS	By MS/MS	By MS/MS	By MS/MS	By MS/MS	+		LFQ intensity B611_LFQ intensity B612	+	27	27	27	36.4	36.4	36.4	75.105	0	210.04	38769000000	28	487	36.3	34.6	33.2
25.8872	25.9612	25.8364	25.3774	25.3745	25.5634	25.6432	25.7371	25.554		25.8872	25.9612	25.8364	25.3774	25.3745	25.5634	25.6432	25.7371	25.554				By MS/MS	By MS/MS	By MS/MS	By MS/MS	By MS/MS	By MS/MS	By MS/MS	By MS/MS	By MS/MS	+	+	LFQ intensity B611_LFQ intensity B612;LFQ intensity B614_LFQ intensity B612	+	10	10	10	27.3	27.3	27.3	55.489	0	54.674	2341100000	24	84	19.3	25.1	23
21.7425	23.113	23.9545	22.2909	23.6698	21.343	24.8171	24.4201	24.9903		NaN	NaN	23.9545	NaN	NaN	NaN	24.8171	24.4201	24.9903				By matching	By matching	By matching	By matching	By matching	By matching	By MS/MS	By MS/MS	By MS/MS		+	LFQ intensity B614_LFQ intensity B612	+	5	5	5	19.2	19.2	19.2	33.043	0	18.13	317350000	15	10	7.1	7.1	12.1
24.3376	24.9113	24.7113	26.0037	25.6302	25.9592	25.6689	25.5581	25.1352		24.3376	24.9113	24.7113	26.0037	25.6302	25.9592	25.6689	25.5581	25.1352				By MS/MS	By MS/MS	By MS/MS	By MS/MS	By MS/MS	By MS/MS	By MS/MS	By MS/MS	By MS/MS	+		LFQ intensity B611_LFQ intensity B612	+	12	12	12	16.7	16.7	16.7	103.02	0	42.386	1088600000	38	50	7.6	5.2	4.2
27.4672	27.1984	27.2377	27.2912	27.3793	26.9706	27.5433	27.4151	27.5537		27.4672	27.1984	27.2377	27.2912	27.3793	26.9706	27.5433	27.4151	27.5537				By MS/MS	By MS/MS	By MS/MS	By MS/MS	By MS/MS	By MS/MS	By MS/MS	By MS/MS	By MS/MS				+	8	8	8	38.2	38.2	38.2	30.996	0	48.569	2839200000	18	60	31.2	35.8	32.3
24.5677	24.1109	24.2369	22.3612	22.9539	21.7245	25.5976	25.7364	25.4853		24.5677	24.1109	24.2369	NaN	NaN	NaN	25.5976	25.7364	25.4853				By MS/MS	By MS/MS	By matching				By MS/MS	By MS/MS	By MS/MS	+	+	LFQ intensity B611_LFQ intensity B612;LFQ intensity B614_LFQ intensity B612	+	11	11	11	26.7	26.7	26.7	63.991	0	59.45	1021600000	27	33	12.2	5	7.4
34.0597	34.124	34.1199	33.9676	34.0614	33.9179	33.7509	33.6296	33.6079		34.0597	34.124	34.1199	33.9676	34.0614	33.9179	33.7509	33.6296	33.6079				By MS/MS	By MS/MS	By MS/MS	By MS/MS	By MS/MS	By MS/MS	By MS/MS	By MS/MS	By MS/MS	+	+	LFQ intensity B611_LFQ intensity B612;LFQ intensity B614_LFQ intensity B612	+	69	69	69	67.7	67.7	67.7	91.704	0	323.31	2050000000000	35	5485	66.2	66.2	66.2
24.4373	24.4997	24.4972	24.0523	24.4929	24.3327	24.6663	24.3748	24.297		24.4373	24.4997	24.4972	24.0523	24.4929	24.3327	24.6663	24.3748	24.297				By MS/MS	By MS/MS	By MS/MS	By MS/MS	By MS/MS	By MS/MS	By MS/MS	By MS/MS	By MS/MS					7	7	7	7.1	7.1	7.1	153.78	0	29.544	571670000	72	23	6.2	6.2	6
24.1114	22.2446	24.1581	23.9333	23.431	22.0359	24.2633	24.3602	24.3757		24.1114	NaN	24.1581	23.9333	23.431	NaN	24.2633	24.3602	24.3757				By matching	By matching	By MS/MS	By MS/MS	By MS/MS	By matching	By MS/MS	By MS/MS	By MS/MS					5	5	5	21.6	21.6	21.6	39.431	0	12.358	332320000	18	11	9.5	8.3	12.9
25.8875	25.9334	25.4467	26.0491	26.4815	25.8714	27.1445	26.943	26.8418		25.8875	25.9334	25.4467	26.0491	26.4815	25.8714	27.1445	26.943	26.8418				By MS/MS	By MS/MS	By MS/MS	By MS/MS	By MS/MS	By MS/MS	By MS/MS	By MS/MS	By MS/MS		+	LFQ intensity B614_LFQ intensity B612	+	9	9	9	35.3	35.3	35.3	35.852	0	99.836	2297800000	12	67	24.6	29.3	24.6
33.745	33.7704	33.7787	29.0593	29.1052	29.0468	32.1265	32.0064	32.077		33.745	33.7704	33.7787	29.0593	29.1052	29.0468	32.1265	32.0064	32.077				By MS/MS	By MS/MS	By MS/MS	By MS/MS	By MS/MS	By MS/MS	By MS/MS	By MS/MS	By MS/MS	+	+	LFQ intensity B611_LFQ intensity B612;LFQ intensity B614_LFQ intensity B612	+	164	164	164	75.8	75.8	75.8	193.13	0	323.31	2735600000000	95	7880	74	75.1	75.8
26.2048	26.3207	26.3674	25.7896	25.7808	25.9648	25.5459	25.447	25.3041		26.2048	26.3207	26.3674	25.7896	25.7808	25.9648	25.5459	25.447	25.3041				By MS/MS	By MS/MS	By MS/MS	By MS/MS	By MS/MS	By MS/MS	By MS/MS	By MS/MS	By MS/MS	+	+	LFQ intensity B611_LFQ intensity B612;LFQ intensity B614_LFQ intensity B612	+	9	9	9	34.1	34.1	34.1	26.47	0	22.4	1787300000	15	56	27.9	27.9	27.9
22.9497	22.2837	23.1904	23.9882	24.5037	24.1195	24.429	24.3966	24.3863		NaN	NaN	NaN	23.9882	24.5037	24.1195	24.429	24.3966	24.3863				By matching	By matching	By matching	By MS/MS	By MS/MS	By MS/MS	By MS/MS	By MS/MS	By MS/MS	+		LFQ intensity B611_LFQ intensity B612	+	5	5	5	14.3	14.3	14.3	53.074	0	15.707	235700000	21	9	3	3	3
21.4979	23.504	21.9312	23.2775	23.5941	23.3982	23.5311	23.4247	23.4735		NaN	23.504	NaN	23.2775	23.5941	23.3982	23.5311	23.4247	23.4735				By matching	By matching	By matching	By MS/MS	By MS/MS	By matching	By MS/MS	By MS/MS	By MS/MS				+	4	4	4	9.9	9.9	9.9	35.614	0	4.189	129930000	17	9	3.5	3.5	3.5
25.4029	25.5243	25.4671	25.8606	25.5145	25.794	25.4092	25.7623	25.5179		25.4029	25.5243	25.4671	25.8606	25.5145	25.794	25.4092	25.7623	25.5179				By MS/MS	By MS/MS	By MS/MS	By MS/MS	By MS/MS	By MS/MS	By MS/MS	By MS/MS	By MS/MS	+		LFQ intensity B611_LFQ intensity B612	+	5	5	5	34.4	34.4	34.4	21.61	0	17.959	1044000000	8	38	23.3	23.3	23.3
26.3717	24.8337	25.3946	26.0928	26.4122	25.3178	25.0915	25.2923	24.6259		26.3717	24.8337	25.3946	26.0928	26.4122	25.3178	25.0915	25.2923	24.6259				By MS/MS	By matching	By MS/MS	By MS/MS	By MS/MS	By MS/MS	By MS/MS	By MS/MS	By MS/MS		+	LFQ intensity B614_LFQ intensity B612	+	9	9	9	43.8	43.8	43.8	31.326	0	40.21	1464700000	16	41	43.8	19.7	35
26.2962	26.128	26.1916	26.6529	26.7423	26.9329	26.493	26.6925	26.37		26.2962	26.128	26.1916	26.6529	26.7423	26.9329	26.493	26.6925	26.37				By MS/MS	By MS/MS	By MS/MS	By MS/MS	By MS/MS	By MS/MS	By MS/MS	By MS/MS	By MS/MS	+		LFQ intensity B611_LFQ intensity B612	+	7	7	7	38.5	38.5	38.5	27.044	0	24.993	1844300000	14	60	33.8	21.6	24.7
27.3687	27.1358	26.8932	27.4091	27.4031	27.5029	27.9913	28.1164	27.9509		27.3687	27.1358	26.8932	27.4091	27.4031	27.5029	27.9913	28.1164	27.9509				By MS/MS	By MS/MS	By MS/MS	By MS/MS	By MS/MS	By MS/MS	By MS/MS	By MS/MS	By MS/MS		+	LFQ intensity B614_LFQ intensity B612	+	7	7	7	32.7	32.7	32.7	24.656	0	160.33	6890700000	11	95	29.1	32.7	29.1
25.6939	25.5146	25.6962	26.2309	26.1671	26.3543	26.532	26.5207	26.4518		25.6939	25.5146	25.6962	26.2309	26.1671	26.3543	26.532	26.5207	26.4518				By MS/MS	By MS/MS	By MS/MS	By MS/MS	By MS/MS	By MS/MS	By MS/MS	By MS/MS	By MS/MS	+	+	LFQ intensity B611_LFQ intensity B612;LFQ intensity B614_LFQ intensity B612	+	23	23	23	40	40	40	91.031	0	179.61	4989600000	41	185	27.7	26.1	26.1
25.6211	25.5856	25.5581	25.9769	25.8316	26.2427	26.0649	26.2445	26.0764		25.6211	25.5856	25.5581	25.9769	25.8316	26.2427	26.0649	26.2445	26.0764				By MS/MS	By MS/MS	By MS/MS	By MS/MS	By MS/MS	By MS/MS	By MS/MS	By MS/MS	By MS/MS	+		LFQ intensity B611_LFQ intensity B612	+	20	20	20	27.2	27.2	27.2	104.79	0	106.66	3558700000	41	124	21.2	16.9	17.9
23.5036	22.8555	21.7864	23.6938	23.8055	23.8749	22.5245	23.0202	21.601		NaN	NaN	NaN	23.6938	23.8055	23.8749	NaN	23.0202	NaN							By MS/MS	By MS/MS	By MS/MS	By matching	By MS/MS	By matching		+	LFQ intensity B614_LFQ intensity B612	+	2	2	2	21.7	21.7	21.7	20.709	0	5.7532	56269000	10	6	0	0	0
23.4994	22.6284	22.1212	23.1522	23.0298	23.1455	25.0153	25.2786	25.091		23.4994	NaN	NaN	23.1522	23.0298	23.1455	25.0153	25.2786	25.091				By matching	By matching	By MS/MS	By matching	By MS/MS	By matching	By MS/MS	By MS/MS	By MS/MS		+	LFQ intensity B614_LFQ intensity B612	+	8	8	8	12	12	12	101.12	0	12.636	449960000	48	18	3.2	1.1	1.1
26.6948	26.6808	26.8419	26.2283	26.1937	26.2641	26.6333	26.6461	26.4771		26.6948	26.6808	26.8419	26.2283	26.1937	26.2641	26.6333	26.6461	26.4771				By MS/MS	By MS/MS	By MS/MS	By MS/MS	By MS/MS	By MS/MS	By MS/MS	By MS/MS	By MS/MS	+	+	LFQ intensity B611_LFQ intensity B612;LFQ intensity B614_LFQ intensity B612	+	41	41	41	46.7	46.7	46.7	120.39	0	296.01	9366000000	57	316	41	39.9	37.6
26.3612	25.8506	25.9364	26.4894	26.7028	26.0837	25.9209	25.7538	25.2467		26.3612	25.8506	25.9364	26.4894	26.7028	26.0837	25.9209	25.7538	25.2467				By MS/MS	By MS/MS	By MS/MS	By MS/MS	By MS/MS	By MS/MS	By MS/MS	By MS/MS	By MS/MS		+	LFQ intensity B614_LFQ intensity B612	+	11	11	7	33.7	33.7	22.4	45.859	0	65.717	2449700000	19	70	30.4	30.4	33.7
30.1859	29.9705	29.9334	30.6641	30.6974	30.676	30.0445	29.8473	30.1055		30.1859	29.9705	29.9334	30.6641	30.6974	30.676	30.0445	29.8473	30.1055				By MS/MS	By MS/MS	By MS/MS	By MS/MS	By MS/MS	By MS/MS	By MS/MS	By MS/MS	By MS/MS	+	+	LFQ intensity B611_LFQ intensity B612;LFQ intensity B614_LFQ intensity B612	+	12	12	11	26	26	21.7	43.903	0	124.96	23471000000	9	279	25	25	25
27.4781	27.5143	27.5634	28.1732	28.1617	28.2374	27.5499	27.6204	27.7861		27.4781	27.5143	27.5634	28.1732	28.1617	28.2374	27.5499	27.6204	27.7861				By MS/MS	By MS/MS	By MS/MS	By MS/MS	By MS/MS	By MS/MS	By MS/MS	By MS/MS	By MS/MS	+	+	LFQ intensity B611_LFQ intensity B612;LFQ intensity B614_LFQ intensity B612	+	22	22	22	53.9	53.9	53.9	55.263	0	153.09	11380000000	22	266	41.9	47.4	47
28.2794	28.3477	28.1709	28.8831	28.9518	29.4936	28.5111	28.3073	28.3619		28.2794	28.3477	28.1709	28.8831	28.9518	29.4936	28.5111	28.3073	28.3619				By MS/MS	By MS/MS	By MS/MS	By MS/MS	By MS/MS	By MS/MS	By MS/MS	By MS/MS	By MS/MS	+	+	LFQ intensity B611_LFQ intensity B612;LFQ intensity B614_LFQ intensity B612	+	8	8	8	68.2	68.2	68.2	12.853	0	83.132	8154200000	6	152	68.2	68.2	68.2
28.3568	28.3522	28.344	28.0695	28.0946	28.4135	28.7191	28.7525	28.7266		28.3568	28.3522	28.344	28.0695	28.0946	28.4135	28.7191	28.7525	28.7266				By MS/MS	By MS/MS	By MS/MS	By MS/MS	By MS/MS	By MS/MS	By MS/MS	By MS/MS	By MS/MS		+	LFQ intensity B614_LFQ intensity B612	+	31	31	31	60.9	60.9	60.9	68.059	0	323.31	27624000000	32	413	50.3	51.7	49.7
25.3957	25.5064	25.6558	26.3968	26.5489	26.3875	26.2579	26.1168	26.0293		25.3957	25.5064	25.6558	26.3968	26.5489	26.3875	26.2579	26.1168	26.0293				By MS/MS	By MS/MS	By MS/MS	By MS/MS	By MS/MS	By MS/MS	By MS/MS	By MS/MS	By MS/MS	+	+	LFQ intensity B611_LFQ intensity B612;LFQ intensity B614_LFQ intensity B612	+	10	10	10	53.2	53.2	53.2	27.895	0	28.034	2138100000	16	78	34.9	34.9	37.7
23.7	24.0926	24.3081	23.4689	23.3512	23.252	23.8097	24.0246	23.7903		23.7	24.0926	24.3081	23.4689	23.3512	23.252	23.8097	24.0246	23.7903				By MS/MS	By MS/MS	By MS/MS	By MS/MS	By MS/MS	By MS/MS	By MS/MS	By MS/MS	By MS/MS	+	+	LFQ intensity B611_LFQ intensity B612;LFQ intensity B614_LFQ intensity B612	+	6	6	6	10.1	10.1	10.1	112.5	0	9.9741	274040000	59	17	3.7	3.7	3.7
23.8316	23.9798	23.9833	22.2561	23.4725	24.101	24.823	25.0595	24.7898		23.8316	23.9798	23.9833	NaN	23.4725	24.101	24.823	25.0595	24.7898				By MS/MS	By MS/MS	By MS/MS	By matching	By matching	By matching	By MS/MS	By MS/MS	By MS/MS		+	LFQ intensity B614_LFQ intensity B612	+	3	3	3	5.7	5.7	5.7	72.409	0	10.962	235280000	30	12	5.7	5.7	5.7
24.9421	25.2046	25.2068	23.6215	24.9436	24.6194	25.2486	25.3833	25.0726		24.9421	25.2046	25.2068	NaN	24.9436	24.6194	25.2486	25.3833	25.0726				By MS/MS	By MS/MS	By MS/MS	By MS/MS	By MS/MS	By MS/MS	By MS/MS	By MS/MS	By MS/MS				+	5	5	5	70.9	70.9	70.9	9.3975	0	17.979	589910000	5	26	50	50	50
25.9432	26.0166	25.7304	24.9967	25.2644	25.2722	25.8554	26.0219	26.0424		25.9432	26.0166	25.7304	24.9967	25.2644	25.2722	25.8554	26.0219	26.0424				By MS/MS	By MS/MS	By MS/MS	By MS/MS	By MS/MS	By MS/MS	By MS/MS	By MS/MS	By MS/MS	+	+	LFQ intensity B611_LFQ intensity B612;LFQ intensity B614_LFQ intensity B612	+	17	17	17	38.7	38.7	38.7	76.316	0	59.837	2552900000	32	74	31.6	29.9	31.9
25.7642	25.6613	25.6609	26.6267	26.5676	26.6728	26.7205	26.5661	26.4964		25.7642	25.6613	25.6609	26.6267	26.5676	26.6728	26.7205	26.5661	26.4964				By MS/MS	By MS/MS	By MS/MS	By MS/MS	By MS/MS	By MS/MS	By MS/MS	By MS/MS	By MS/MS	+		LFQ intensity B611_LFQ intensity B612	+	13	13	13	29	29	29	65.053	0	151.72	3164300000	27	95	15.4	19.7	19.7
28.0034	27.9154	27.9102	28.665	28.5113	28.8154	28.5046	28.805	28.7815		28.0034	27.9154	27.9102	28.665	28.5113	28.8154	28.5046	28.805	28.7815				By MS/MS	By MS/MS	By MS/MS	By MS/MS	By MS/MS	By MS/MS	By MS/MS	By MS/MS	By MS/MS	+		LFQ intensity B611_LFQ intensity B612	+	7	7	7	39.6	39.6	39.6	28.212	0	207.69	7571100000	9	137	29.6	29.6	29.6
25.1678	25.4728	25.5642	25.2831	25.9414	25.3588	26.3643	26.4478	26.3197		25.1678	25.4728	25.5642	25.2831	25.9414	25.3588	26.3643	26.4478	26.3197				By MS/MS	By MS/MS	By MS/MS	By MS/MS	By MS/MS	By matching	By MS/MS	By MS/MS	By MS/MS		+	LFQ intensity B614_LFQ intensity B612	+	10	10	10	24.5	24.5	24.5	63.636	0	63.911	1122200000	25	28	10.1	8.2	6.9
25.4864	25.4886	25.4779	25.6454	25.7524	25.9228	25.7152	25.5792	25.5167		25.4864	25.4886	25.4779	25.6454	25.7524	25.9228	25.7152	25.5792	25.5167				By MS/MS	By MS/MS	By MS/MS	By MS/MS	By MS/MS	By MS/MS	By MS/MS	By MS/MS	By MS/MS	+		LFQ intensity B611_LFQ intensity B612	+	10	10	10	26.2	26.2	26.2	61.202	0	33.546	1185400000	31	32	14.6	5.2	11
25.8524	25.671	25.6818	25.6239	25.8373	25.7564	25.4901	25.3878	25.6375		25.8524	25.671	25.6818	25.6239	25.8373	25.7564	25.4901	25.3878	25.6375				By MS/MS	By MS/MS	By MS/MS	By MS/MS	By MS/MS	By MS/MS	By MS/MS	By MS/MS	By MS/MS		+	LFQ intensity B614_LFQ intensity B612	+	17	17	17	58.6	58.6	58.6	42.825	0	48.62	2230500000	21	100	48.5	42.5	47.4
26.4081	26.378	26.5815	26.8669	26.847	26.9409	27.1966	27.2472	27.2158		26.4081	26.378	26.5815	26.8669	26.847	26.9409	27.1966	27.2472	27.2158				By MS/MS	By MS/MS	By MS/MS	By MS/MS	By MS/MS	By MS/MS	By MS/MS	By MS/MS	By MS/MS	+	+	LFQ intensity B611_LFQ intensity B612;LFQ intensity B614_LFQ intensity B612	+	26	26	26	41.9	41.9	41.9	87.8	0	174.58	5001800000	42	160	25.1	23.5	20.9
27.5688	27.5661	27.3984	27.4469	27.4736	27.5581	27.8011	27.6944	27.6241		27.5688	27.5661	27.3984	27.4469	27.4736	27.5581	27.8011	27.6944	27.6241				By MS/MS	By MS/MS	By MS/MS	By MS/MS	By MS/MS	By MS/MS	By MS/MS	By MS/MS	By MS/MS		+	LFQ intensity B614_LFQ intensity B612	+	44	44	44	35.4	35.4	35.4	163.04	0	191.76	9703400000	71	303	27	26.6	22.8
25.165	25.0974	25.1047	25.1747	24.9066	25.1985	25.9102	26.0919	25.7151		25.165	25.0974	25.1047	25.1747	24.9066	25.1985	25.9102	26.0919	25.7151				By MS/MS	By MS/MS	By MS/MS	By MS/MS	By MS/MS	By MS/MS	By MS/MS	By MS/MS	By MS/MS		+	LFQ intensity B614_LFQ intensity B612	+	9	9	9	47.6	47.6	47.6	19.881	0	44.412	1168300000	11	39	29.2	40	30.3
26.478	26.6317	26.4996	27.5606	27.6222	27.4379	26.6618	26.4146	26.5091		26.478	26.6317	26.4996	27.5606	27.6222	27.4379	26.6618	26.4146	26.5091				By MS/MS	By MS/MS	By MS/MS	By MS/MS	By MS/MS	By MS/MS	By MS/MS	By MS/MS	By MS/MS	+	+	LFQ intensity B611_LFQ intensity B612;LFQ intensity B614_LFQ intensity B612	+	14	14	14	61.3	61.3	61.3	30.194	0	94.821	2500400000	17	102	46.4	41.4	28.4
27.6056	27.5367	27.4689	27.4136	27.415	27.6168	27.5499	27.9252	27.5609		27.6056	27.5367	27.4689	27.4136	27.415	27.6168	27.5499	27.9252	27.5609				By MS/MS	By MS/MS	By MS/MS	By MS/MS	By MS/MS	By MS/MS	By MS/MS	By MS/MS	By MS/MS					12	12	12	53.3	53.3	53.3	25.216	0	165.81	10900000000	12	230	49.8	40.9	40.9
21.6254	24.508	22.5454	24.2808	24.2631	21.7562	24.0781	24.3176	24.371		NaN	24.508	NaN	24.2808	24.2631	NaN	24.0781	24.3176	24.371				By MS/MS	By MS/MS	By MS/MS	By MS/MS	By MS/MS	By MS/MS	By MS/MS	By MS/MS	By MS/MS					4	4	4	5.2	5.2	5.2	98.067	0.0015432	3.2281	148710000	40	19	2.4	3.3	2.4
28.5461	28.2712	28.3044	24.6654	25.5608	24.7722	28.8208	28.5436	28.6545		28.5461	28.2712	28.3044	24.6654	25.5608	24.7722	28.8208	28.5436	28.6545				By MS/MS	By MS/MS	By MS/MS	By MS/MS	By MS/MS	By MS/MS	By MS/MS	By MS/MS	By MS/MS	+	+	LFQ intensity B611_LFQ intensity B612;LFQ intensity B614_LFQ intensity B612	+	35	35	35	50.7	50.7	50.7	93.068	0	323.31	21032000000	44	340	46.6	47.4	45.6
28.0362	28.0817	28.1488	28.9395	29.1652	29.0152	28.5311	28.6986	28.448		28.0362	28.0817	28.1488	28.9395	29.1652	29.0152	28.5311	28.6986	28.448				By MS/MS	By MS/MS	By MS/MS	By MS/MS	By MS/MS	By MS/MS	By MS/MS	By MS/MS	By MS/MS	+	+	LFQ intensity B611_LFQ intensity B612;LFQ intensity B614_LFQ intensity B612	+	36	36	36	49.8	49.8	49.8	75.581	0	323.31	23409000000	35	403	43.4	38.3	48.4
22.4275	22.6019	22.4024	23.9101	21.0078	22.0334	24.1742	23.8582	24.4238		NaN	NaN	NaN	NaN	NaN	NaN	24.1742	23.8582	24.4238				By matching				By matching		By MS/MS	By MS/MS	By MS/MS				+	2	2	2	6.5	6.5	6.5	33.394	0.0015408	3.2215	101330000	17	5	3.1	0	0
28.6698	28.4782	28.56	29.6898	29.7636	29.9724	29.0881	29.242	29.1351		28.6698	28.4782	28.56	29.6898	29.7636	29.9724	29.0881	29.242	29.1351				By MS/MS	By MS/MS	By MS/MS	By MS/MS	By MS/MS	By MS/MS	By MS/MS	By MS/MS	By MS/MS	+	+	LFQ intensity B611_LFQ intensity B612;LFQ intensity B614_LFQ intensity B612	+	10	10	10	37.2	37.2	37.2	23.975	0	57.727	18250000000	4	236	37.2	36.2	36.2
25.0521	25.5024	24.521	27.3423	27.2246	27.389	26.2053	26.2687	26.1665		25.0521	25.5024	24.521	27.3423	27.2246	27.389	26.2053	26.2687	26.1665				By MS/MS	By MS/MS	By MS/MS	By MS/MS	By MS/MS	By MS/MS	By MS/MS	By MS/MS	By MS/MS	+	+	LFQ intensity B611_LFQ intensity B612;LFQ intensity B614_LFQ intensity B612	+	9	9	9	56.6	56.6	56.6	18.517	0	48.452	1791100000	8	70	33.7	46.4	21.7
26.6942	26.7385	26.8129	26.1633	26.4039	26.0772	26.7552	26.6667	26.7816		26.6942	26.7385	26.8129	26.1633	26.4039	26.0772	26.7552	26.6667	26.7816				By MS/MS	By MS/MS	By MS/MS	By MS/MS	By MS/MS	By MS/MS	By MS/MS	By MS/MS	By MS/MS	+	+	LFQ intensity B611_LFQ intensity B612;LFQ intensity B614_LFQ intensity B612	+	9	9	9	33.8	33.8	33.8	40.17	0	92.347	3234300000	22	63	27.2	33.8	33.8
33.9058	33.945	33.9233	33.6767	33.7181	33.743	33.4806	33.5232	33.4015		33.9058	33.945	33.9233	33.6767	33.7181	33.743	33.4806	33.5232	33.4015				By MS/MS	By MS/MS	By MS/MS	By MS/MS	By MS/MS	By MS/MS	By MS/MS	By MS/MS	By MS/MS	+	+	LFQ intensity B611_LFQ intensity B612;LFQ intensity B614_LFQ intensity B612	+	60	60	60	73.9	73.9	73.9	51.941	0	323.31	1520000000000	27	4404	73.4	73.6	73.4
34.0244	34.0978	34.1129	33.5963	33.8239	33.5601	33.4962	33.4131	33.5237		34.0244	34.0978	34.1129	33.5963	33.8239	33.5601	33.4962	33.4131	33.5237				By MS/MS	By MS/MS	By MS/MS	By MS/MS	By MS/MS	By MS/MS	By MS/MS	By MS/MS	By MS/MS	+		LFQ intensity B611_LFQ intensity B612	+	35	35	35	84.2	84.2	84.2	33.531	0	323.31	986850000000	17	3123	78.7	80.1	78.7
26.8957	26.6851	26.6109	27.1356	26.891	27.1416	27.385	27.4348	27.2349		26.8957	26.6851	26.6109	27.1356	26.891	27.1416	27.385	27.4348	27.2349				By MS/MS	By MS/MS	By MS/MS	By MS/MS	By MS/MS	By MS/MS	By MS/MS	By MS/MS	By MS/MS	+	+	LFQ intensity B611_LFQ intensity B612;LFQ intensity B614_LFQ intensity B612	+	15	15	15	52.6	52.6	52.6	32.895	0	168.57	6221600000	14	143	46.7	46	42.9
22.0276	22.9349	22.664	24.6783	22.9868	21.8685	24.3819	23.9271	23.9026		NaN	NaN	NaN	NaN	NaN	NaN	24.3819	23.9271	23.9026				By MS/MS	By matching		By matching	By matching		By MS/MS	By MS/MS	By MS/MS				+	5	5	5	5.6	5.6	5.6	149.34	0	9.3748	176990000	66	10	1.9	1	0
26.6036	26.5399	26.3769	27.17	26.9441	27.2744	27.5316	27.4283	27.3489		26.6036	26.5399	26.3769	27.17	26.9441	27.2744	27.5316	27.4283	27.3489				By MS/MS	By MS/MS	By MS/MS	By MS/MS	By MS/MS	By MS/MS	By MS/MS	By MS/MS	By MS/MS	+	+	LFQ intensity B611_LFQ intensity B612;LFQ intensity B614_LFQ intensity B612	+	29	29	29	62.2	62.2	62.2	56.965	0	169.32	8242000000	25	213	50.8	48.3	50.8
23.7861	23.8671	22.4947	22.3304	22.2874	22.3378	24.7737	25.0014	24.3452		23.7861	23.8671	NaN	NaN	NaN	NaN	24.7737	25.0014	24.3452				By MS/MS	By MS/MS	By MS/MS		By matching	By matching	By MS/MS	By MS/MS	By MS/MS	+	+	LFQ intensity B611_LFQ intensity B612;LFQ intensity B614_LFQ intensity B612	+	3	3	3	6.8	6.8	6.8	51.741	0	12.975	247930000	20	14	4.6	4.6	2
25.3075	22.935	25.5188	26.2088	25.9723	26.3756	26.0574	25.9872	26.1796		25.3075	NaN	25.5188	26.2088	25.9723	26.3756	26.0574	25.9872	26.1796				By MS/MS	By matching	By matching	By MS/MS	By MS/MS	By MS/MS	By MS/MS	By MS/MS	By MS/MS				+	5	5	5	39.3	39.3	39.3	24.385	0	66.662	1028600000	11	29	28	11.7	22
25.1278	25.002	24.8701	22.8795	21.4867	21.5056	25.4449	25.3902	25.2594		25.1278	25.002	24.8701	NaN	NaN	NaN	25.4449	25.3902	25.2594				By MS/MS	By MS/MS	By MS/MS	By matching			By MS/MS	By MS/MS	By MS/MS	+	+	LFQ intensity B611_LFQ intensity B612;LFQ intensity B614_LFQ intensity B612	+	7	7	7	16.7	16.7	16.7	77.001	0	48.405	657540000	34	19	9.2	11.4	11.4
24.2169	22.0321	21.954	22.6423	21.9182	22.1941	24.716	24.883	24.7456		24.2169	NaN	NaN	NaN	NaN	NaN	24.716	24.883	24.7456				By matching	By matching	By matching	By MS/MS			By MS/MS	By MS/MS	By MS/MS		+	LFQ intensity B614_LFQ intensity B612	+	7	7	7	48.3	48.3	48.3	20.839	0	42.269	445120000	9	13	20.2	16.3	16.3
28.6662	28.5108	28.6486	29.7993	29.6618	30.1691	29.1504	29.1516	29.6308		28.6662	28.5108	28.6486	29.7993	29.6618	30.1691	29.1504	29.1516	29.6308				By MS/MS	By MS/MS	By MS/MS	By MS/MS	By MS/MS	By MS/MS	By MS/MS	By MS/MS	By MS/MS	+	+	LFQ intensity B611_LFQ intensity B612;LFQ intensity B614_LFQ intensity B612	+	8	8	8	55.7	55.7	55.7	22.963	0	193.34	14133000000	9	136	47.8	47.8	47.8
29.008	28.9606	28.9365	29.4168	29.7404	29.1248	29.139	28.9012	29.2078		29.008	28.9606	28.9365	29.4168	29.7404	29.1248	29.139	28.9012	29.2078				By MS/MS	By MS/MS	By MS/MS	By MS/MS	By MS/MS	By MS/MS	By MS/MS	By MS/MS	By MS/MS	+		LFQ intensity B611_LFQ intensity B612	+	12	12	12	83.4	83.4	83.4	20.38	0	109.57	22927000000	13	250	83.4	76.2	76.2
27.2564	27.483	27.387	27.2553	27.3993	27.1909	27.8256	27.7526	27.6847		27.2564	27.483	27.387	27.2553	27.3993	27.1909	27.8256	27.7526	27.6847				By MS/MS	By MS/MS	By MS/MS	By MS/MS	By MS/MS	By MS/MS	By MS/MS	By MS/MS	By MS/MS		+	LFQ intensity B614_LFQ intensity B612	+	39	39	39	41.1	41.1	41.1	135.57	0	323.31	13469000000	49	373	33.8	30.8	33.1
33.8108	33.7955	33.8243	33.478	33.4475	33.5535	33.3761	33.3149	33.2023		33.8108	33.7955	33.8243	33.478	33.4475	33.5535	33.3761	33.3149	33.2023				By MS/MS	By MS/MS	By MS/MS	By MS/MS	By MS/MS	By MS/MS	By MS/MS	By MS/MS	By MS/MS	+	+	LFQ intensity B611_LFQ intensity B612;LFQ intensity B614_LFQ intensity B612	+	44	44	44	84.6	84.6	84.6	51.358	0	323.31	1122000000000	22	4576	83.5	83.5	83.5
28.4906	28.3045	28.3173	28.6667	28.7184	28.7375	28.5489	28.4986	28.44		28.4906	28.3045	28.3173	28.6667	28.7184	28.7375	28.5489	28.4986	28.44				By MS/MS	By MS/MS	By MS/MS	By MS/MS	By MS/MS	By MS/MS	By MS/MS	By MS/MS	By MS/MS	+	+	LFQ intensity B611_LFQ intensity B612;LFQ intensity B614_LFQ intensity B612	+	23	23	23	68.5	68.5	68.5	50.942	0	323.31	17151000000	23	374	62.4	56.6	52.1
24.4279	24.7939	24.6643	25.6122	25.4105	25.6709	25.6588	25.538	25.0246		24.4279	24.7939	24.6643	25.6122	25.4105	25.6709	25.6588	25.538	25.0246				By MS/MS	By MS/MS	By MS/MS	By MS/MS	By MS/MS	By MS/MS	By MS/MS	By MS/MS	By MS/MS	+		LFQ intensity B611_LFQ intensity B612	+	7	7	7	32.3	32.3	32.3	25.636	0	30.076	1138200000	11	38	29	29	24
24.4817	23.8145	24.5602	23.1692	22.1929	22.5203	23.8333	23.5051	23.5394		24.4817	23.8145	24.5602	23.1692	NaN	22.5203	23.8333	23.5051	23.5394				By MS/MS	By matching	By MS/MS	By MS/MS	By MS/MS	By matching	By MS/MS	By matching	By matching	+	+	LFQ intensity B611_LFQ intensity B612;LFQ intensity B614_LFQ intensity B612	+	2	2	2	15.6	15.6	15.6	19.973	0.0014837	2.6697	185350000	10	5	15.6	15.6	15.6
23.1607	22.4766	22.3142	24.5899	24.8514	24.5978	21.706	22.256	21.2477		NaN	NaN	NaN	24.5899	24.8514	24.5978	NaN	NaN	NaN							By MS/MS	By MS/MS	By MS/MS			By matching	+	+	LFQ intensity B611_LFQ intensity B612;LFQ intensity B614_LFQ intensity B612	+	3	3	3	9.4	9.4	9.4	38.43	0.0014184	1.9997	62999000	18	8	0	0	0
25.8717	25.9929	26.1221	25.8207	25.7692	25.6462	26.3142	26.3234	26.1948		25.8717	25.9929	26.1221	25.8207	25.7692	25.6462	26.3142	26.3234	26.1948				By MS/MS	By MS/MS	By MS/MS	By MS/MS	By MS/MS	By MS/MS	By MS/MS	By MS/MS	By MS/MS	+	+	LFQ intensity B611_LFQ intensity B612;LFQ intensity B614_LFQ intensity B612	+	13	13	13	42.8	42.8	42.8	53.719	0	134.28	2894800000	23	98	35.5	40.4	31.3
25.6812	25.2563	24.6577	23.1174	25.3077	25.3063	24.7699	25.0542	24.8974		25.6812	25.2563	24.6577	NaN	25.3077	25.3063	24.7699	25.0542	24.8974				By MS/MS	By MS/MS	By MS/MS	By matching	By MS/MS	By MS/MS	By MS/MS	By MS/MS	By MS/MS					6	6	6	18.1	18.1	18.1	36.527	0	9.8534	491340000	15	19	12.1	12.4	9.2
27.6113	27.6996	27.7333	28.2969	28.1862	28.5403	27.5751	27.6285	27.6255		27.6113	27.6996	27.7333	28.2969	28.1862	28.5403	27.5751	27.6285	27.6255				By MS/MS	By MS/MS	By MS/MS	By MS/MS	By MS/MS	By MS/MS	By MS/MS	By MS/MS	By MS/MS	+	+	LFQ intensity B611_LFQ intensity B612;LFQ intensity B614_LFQ intensity B612	+	17	17	17	37.8	37.8	37.8	52.555	0	179.23	12313000000	17	288	37.8	37.6	37.8
26.9077	26.2342	25.8371	26.9132	26.8651	27.0551	26.8312	27.0683	26.6893		26.9077	26.2342	25.8371	26.9132	26.8651	27.0551	26.8312	27.0683	26.6893				By MS/MS	By MS/MS	By MS/MS	By MS/MS	By MS/MS	By MS/MS	By MS/MS	By MS/MS	By MS/MS				+	2	2	2	10.3	10.3	10.3	36.19	0	21.23	1071500000	10	26	5	10.3	10.3
26.2395	26.0558	25.9787	27.0796	26.9008	27.2517	27.1422	27.1034	26.7791		26.2395	26.0558	25.9787	27.0796	26.9008	27.2517	27.1422	27.1034	26.7791				By MS/MS	By MS/MS	By MS/MS	By MS/MS	By MS/MS	By MS/MS	By MS/MS	By MS/MS	By MS/MS	+		LFQ intensity B611_LFQ intensity B612	+	13	13	13	32	32	32	70.259	0	173.74	2493600000	26	79	17.2	15.1	15.1
25.9668	26.1105	25.9782	26.3554	26.3432	26.3045	26.7551	26.7146	26.4298		25.9668	26.1105	25.9782	26.3554	26.3432	26.3045	26.7551	26.7146	26.4298				By MS/MS	By MS/MS	By MS/MS	By MS/MS	By MS/MS	By MS/MS	By MS/MS	By MS/MS	By MS/MS	+	+	LFQ intensity B611_LFQ intensity B612;LFQ intensity B614_LFQ intensity B612	+	17	8	8	43.5	17.2	17.2	51.855	0	47.619	2916100000	24	62	40	37.3	42.8
31.2196	31.1688	31.2193	31.3405	31.2344	30.9677	31.2616	31.4243	31.1999		31.2196	31.1688	31.2193	31.3405	31.2344	30.9677	31.2616	31.4243	31.1999				By MS/MS	By MS/MS	By MS/MS	By MS/MS	By MS/MS	By MS/MS	By MS/MS	By MS/MS	By MS/MS					18	18	18	57.1	57.1	57.1	24.955	0	323.31	124920000000	11	507	57.1	53.1	53.1
33.5412	33.5618	33.5932	29.1853	29.3258	29.3332	31.9458	31.9179	31.7689		33.5412	33.5618	33.5932	29.1853	29.3258	29.3332	31.9458	31.9179	31.7689				By MS/MS	By MS/MS	By MS/MS	By MS/MS	By MS/MS	By MS/MS	By MS/MS	By MS/MS	By MS/MS	+	+	LFQ intensity B611_LFQ intensity B612;LFQ intensity B614_LFQ intensity B612	+	68	68	68	60.5	60.5	60.5	116.68	0	323.31	919240000000	52	2467	59.7	58.4	59.5
26.7331	26.7787	26.6995	26.5187	26.4626	26.5072	26.9489	27.0434	26.9197		26.7331	26.7787	26.6995	26.5187	26.4626	26.5072	26.9489	27.0434	26.9197				By MS/MS	By MS/MS	By MS/MS	By MS/MS	By MS/MS	By MS/MS	By MS/MS	By MS/MS	By MS/MS	+	+	LFQ intensity B611_LFQ intensity B612;LFQ intensity B614_LFQ intensity B612	+	22	22	22	43.4	43.4	43.4	62.142	0	197.62	7088800000	32	202	36.9	36.9	37.1
25.6576	25.5833	25.5785	26.1367	26.0499	26.1426	26.344	26.2797	26.2234		25.6576	25.5833	25.5785	26.1367	26.0499	26.1426	26.344	26.2797	26.2234				By MS/MS	By MS/MS	By MS/MS	By MS/MS	By MS/MS	By MS/MS	By MS/MS	By MS/MS	By MS/MS	+	+	LFQ intensity B611_LFQ intensity B612;LFQ intensity B614_LFQ intensity B612	+	29	29	29	36.2	36.2	36.2	106.34	0	95.076	4714700000	51	150	24.1	20.7	18.8
23.891	24.013	21.4852	23.7463	23.5098	23.6845	24.2778	24.3544	24.185		23.891	24.013	NaN	23.7463	23.5098	23.6845	24.2778	24.3544	24.185				By MS/MS	By MS/MS	By MS/MS	By MS/MS	By MS/MS	By matching	By MS/MS	By MS/MS	By MS/MS		+	LFQ intensity B614_LFQ intensity B612		5	5	5	5.8	5.8	5.8	121.66	0	14.293	290670000	64	17	5.8	4.6	3.7
25.8173	25.9138	25.5453	25.774	25.8571	25.822	25.8361	26.0886	25.7253		25.8173	25.9138	25.5453	25.774	25.8571	25.822	25.8361	26.0886	25.7253				By MS/MS	By MS/MS	By MS/MS	By MS/MS	By MS/MS	By MS/MS	By MS/MS	By MS/MS	By MS/MS					4	4	4	18.5	18.5	18.5	18.19	0	5.0087	898940000	4	20	18.5	18.5	12.6
24.0066	22.73	23.8692	26.5063	26.2606	26.3138	23.3044	24.0678	26.1059		NaN	NaN	NaN	26.5063	26.2606	26.3138	NaN	NaN	26.1059					By MS/MS		By MS/MS	By MS/MS	By MS/MS		By MS/MS	By MS/MS	+	+	LFQ intensity B611_LFQ intensity B612;LFQ intensity B614_LFQ intensity B612	+	3	3	3	3.2	3.2	3.2	129.86	0.0014065	1.869	495170000	63	6	0	1.1	0
25.2567	24.7511	24.7762	25.4741	25.1627	24.9307	25.2198	25.451	24.9529		25.2567	24.7511	24.7762	25.4741	25.1627	24.9307	25.2198	25.451	24.9529				By MS/MS	By MS/MS	By MS/MS	By MS/MS	By MS/MS	By MS/MS	By MS/MS	By MS/MS	By MS/MS					3	3	3	28.7	28.7	28.7	11.597	0	3.875	601470000	7	21	28.7	28.7	28.7
26.5785	26.3195	26.316	26.5921	26.4866	26.6958	26.5894	26.49	26.4885		26.5785	26.3195	26.316	26.5921	26.4866	26.6958	26.5894	26.49	26.4885				By MS/MS	By MS/MS	By MS/MS	By MS/MS	By MS/MS	By MS/MS	By MS/MS	By MS/MS	By MS/MS				+	17	17	17	68.9	68.9	68.9	28.801	0	176.26	4625700000	14	141	59.4	59.4	59.4
28.0139	28.0494	28.0366	28.8259	28.9445	29.1077	28.4859	28.54	28.4633		28.0139	28.0494	28.0366	28.8259	28.9445	29.1077	28.4859	28.54	28.4633				By MS/MS	By MS/MS	By MS/MS	By MS/MS	By MS/MS	By MS/MS	By MS/MS	By MS/MS	By MS/MS	+	+	LFQ intensity B611_LFQ intensity B612;LFQ intensity B614_LFQ intensity B612	+	51	51	51	47	47	47	112.94	0	323.31	34388000000	48	730	44.4	46.7	47
28.586	28.2853	28.6016	27.6454	27.7379	28.0203	28.0974	28.1529	28.1341		28.586	28.2853	28.6016	27.6454	27.7379	28.0203	28.0974	28.1529	28.1341				By MS/MS	By MS/MS	By MS/MS	By MS/MS	By MS/MS	By MS/MS	By MS/MS	By MS/MS	By MS/MS	+	+	LFQ intensity B611_LFQ intensity B612;LFQ intensity B614_LFQ intensity B612	+	13	13	13	44.3	44.3	44.3	36.408	0	89.228	6550300000	18	81	44.3	33.3	39.3
23.2125	22.7959	23.518	25.5328	24.8956	25.3432	23.9063	22.4306	23.9874		NaN	NaN	NaN	25.5328	24.8956	25.3432	23.9063	NaN	23.9874							By MS/MS	By MS/MS	By MS/MS	By MS/MS	By matching	By matching	+	+	LFQ intensity B611_LFQ intensity B612;LFQ intensity B614_LFQ intensity B612	+	7	7	7	20.8	20.8	20.8	50.7	0	7.6914	173910000	29	20	0	0	0
23.5358	21.5718	22.5159	23.1239	23.1608	23.2532	23.7867	24.0117	23.4847		23.5358	NaN	NaN	23.1239	23.1608	23.2532	23.7867	24.0117	23.4847				By MS/MS	By matching	By MS/MS	By MS/MS	By MS/MS	By MS/MS	By MS/MS	By MS/MS	By MS/MS		+	LFQ intensity B614_LFQ intensity B612	+	4	4	4	11	11	11	45.203	0.0015175	2.9359	221850000	26	11	5.2	2	7
31.7125	31.8054	31.9393	31.7181	31.9445	31.7567	31.9698	31.8506	31.7991		31.7125	31.8054	31.9393	31.7181	31.9445	31.7567	31.9698	31.8506	31.7991				By MS/MS	By MS/MS	By MS/MS	By MS/MS	By MS/MS	By MS/MS	By MS/MS	By MS/MS	By MS/MS					37	37	36	75	75	72.6	56.863	0	323.31	377120000000	28	1337	74.4	70.6	70.6
25.908	25.8605	25.6819	24.9058	24.9223	24.9347	25.9981	26.023	25.9995		25.908	25.8605	25.6819	24.9058	24.9223	24.9347	25.9981	26.023	25.9995				By MS/MS	By MS/MS	By MS/MS	By MS/MS	By MS/MS	By MS/MS	By MS/MS	By MS/MS	By MS/MS	+	+	LFQ intensity B611_LFQ intensity B612;LFQ intensity B614_LFQ intensity B612	+	8	8	8	33.1	33.1	33.1	39.343	0	68.97	1686600000	19	46	23.3	27.6	26.2
23.9447	21.9514	22.2726	23.2924	22.7207	23.1219	23.9983	24.3028	23.8357		23.9447	NaN	NaN	NaN	NaN	NaN	23.9983	24.3028	23.8357				By MS/MS	By matching	By matching		By matching	By matching	By matching	By MS/MS	By matching		+	LFQ intensity B614_LFQ intensity B612	+	3	3	3	10	10	10	36.125	0.0014006	1.8045	153940000	13	3	7	3	3
31.6038	31.7518	31.8329	31.8593	31.941	31.7211	31.837	31.6397	31.6601		31.6038	31.7518	31.8329	31.8593	31.941	31.7211	31.837	31.6397	31.6601				By MS/MS	By MS/MS	By MS/MS	By MS/MS	By MS/MS	By MS/MS	By MS/MS	By MS/MS	By MS/MS					32	31	31	69.9	67.5	67.5	56.956	0	323.31	241880000000	27	1385	61.4	61.3	62.6
30.7147	30.5138	30.6303	31.0379	31.4923	31.0368	30.7571	31.082	31.0804		30.7147	30.5138	30.6303	31.0379	31.4923	31.0368	30.7571	31.082	31.0804				By MS/MS	By MS/MS	By MS/MS	By MS/MS	By MS/MS	By MS/MS	By MS/MS	By MS/MS	By MS/MS	+		LFQ intensity B611_LFQ intensity B612	+	7	7	7	41.2	41.2	41.2	26.457	0	118.53	28634000000	7	174	41.2	41.2	25.3
29.9931	29.454	28.9889	29.3701	29.2232	29.583	28.9449	29.0753	28.6202		29.9931	29.454	28.9889	29.3701	29.2232	29.583	28.9449	29.0753	28.6202				By MS/MS	By MS/MS	By MS/MS	By MS/MS	By MS/MS	By MS/MS	By MS/MS	By MS/MS	By MS/MS		+	LFQ intensity B614_LFQ intensity B612	+	10	1	1	63.1	6.9	6.9	18.274	0	10.046	6561900000	7	61	63.1	63.1	63.1
26.9007	27.0191	27.5821	26.1606	26.6644	26.6132	26.5992	26.236	26.4867		26.9007	27.0191	27.5821	26.1606	26.6644	26.6132	26.5992	26.236	26.4867				By MS/MS	By MS/MS	By MS/MS	By MS/MS	By MS/MS	By MS/MS	By MS/MS	By MS/MS	By MS/MS	+		LFQ intensity B611_LFQ intensity B612	+	3	2	2	22.4	17.2	17.2	14.282	0	16.24	1587300000	6	31	22.4	22.4	22.4
30.7362	30.8268	30.8608	29.6261	30.1305	29.7268	30.6545	30.447	30.5628		30.7362	30.8268	30.8608	29.6261	30.1305	29.7268	30.6545	30.447	30.5628				By MS/MS	By MS/MS	By MS/MS	By MS/MS	By MS/MS	By MS/MS	By MS/MS	By MS/MS	By MS/MS	+	+	LFQ intensity B611_LFQ intensity B612;LFQ intensity B614_LFQ intensity B612	+	62	62	62	55.4	55.4	55.4	137.51	0	323.31	168230000000	57	1333	51.1	53.2	53.2
25.4617	25.5856	25.5549	25.4809	25.4211	25.804	25.7069	25.9855	25.7973		25.4617	25.5856	25.5549	25.4809	25.4211	25.804	25.7069	25.9855	25.7973				By MS/MS	By MS/MS	By MS/MS	By MS/MS	By MS/MS	By MS/MS	By MS/MS	By MS/MS	By MS/MS				+	10	10	10	48.1	48.1	48.1	27.121	0	45.814	1619200000	11	78	48.1	35.6	35.6
28.0014	27.9246	27.9785	28.1622	28.0747	28.0544	28.0861	28.2908	28.1122		28.0014	27.9246	27.9785	28.1622	28.0747	28.0544	28.0861	28.2908	28.1122				By MS/MS	By MS/MS	By MS/MS	By MS/MS	By MS/MS	By MS/MS	By MS/MS	By MS/MS	By MS/MS	+		LFQ intensity B611_LFQ intensity B612	+	9	9	2	83.9	83.9	25.3	9.7597	0	145.92	10689000000	6	190	83.9	83.9	83.9
29.228	28.8147	28.9323	28.117	28.9318	27.9469	29.7042	29.5963	29.7888		29.228	28.8147	28.9323	28.117	28.9318	27.9469	29.7042	29.5963	29.7888				By MS/MS	By MS/MS	By MS/MS	By MS/MS	By MS/MS	By MS/MS	By MS/MS	By MS/MS	By MS/MS		+	LFQ intensity B614_LFQ intensity B612	+	9	9	9	68.5	68.5	68.5	14.626	0	285.77	20823000000	7	284	68.5	68.5	68.5
27.7228	27.7342	27.9567	28.2649	28.353	28.0033	28.5613	28.7049	28.5491		27.7228	27.7342	27.9567	28.2649	28.353	28.0033	28.5613	28.7049	28.5491				By MS/MS	By MS/MS	By MS/MS	By MS/MS	By MS/MS	By MS/MS	By MS/MS	By MS/MS	By MS/MS	+	+	LFQ intensity B611_LFQ intensity B612;LFQ intensity B614_LFQ intensity B612	+	4	4	4	51.7	51.7	51.7	6.6356	0	17.484	6063200000	3	50	34.5	51.7	51.7
24.2948	22.7167	23.856	24.0523	22.7668	23.6642	24.205	23.8988	23.949		24.2948	NaN	23.856	24.0523	NaN	NaN	24.205	23.8988	23.949				By MS/MS	By matching	By matching	By MS/MS	By MS/MS	By MS/MS	By MS/MS	By matching	By MS/MS					3	3	3	13.5	13.5	13.5	39.859	0	22.232	243560000	20	12	13.5	5.3	9.7
25.6447	25.3567	25.544	25.6706	25.6217	25.775	26.448	26.5353	26.3001		25.6447	25.3567	25.544	25.6706	25.6217	25.775	26.448	26.5353	26.3001				By MS/MS	By MS/MS	By MS/MS	By MS/MS	By MS/MS	By MS/MS	By MS/MS	By MS/MS	By MS/MS		+	LFQ intensity B614_LFQ intensity B612	+	19	19	19	23.2	23.2	23.2	94.301	0	143.24	4277400000	30	111	19.3	17.9	19
25.3997	25.6063	25.5015	25.2435	25.0092	25.2984	25.8263	25.8748	25.792		25.3997	25.6063	25.5015	25.2435	25.0092	25.2984	25.8263	25.8748	25.792				By MS/MS	By MS/MS	By MS/MS	By MS/MS	By MS/MS	By MS/MS	By MS/MS	By MS/MS	By MS/MS	+	+	LFQ intensity B611_LFQ intensity B612;LFQ intensity B614_LFQ intensity B612	+	6	6	6	19	19	19	30.331	0	15.474	878860000	15	19	12.8	15.7	12.8
[truncated: 81 more columns]
